# Supplementary material for: Translational reprogramming of colorectal cancer cells induced by 5-fluorouracil through a miRNA-dependent mechanism
Source: Oncotarget. 2017 May 3;8(28):46219–33. doi: 10.18632/oncotarget.17597 (PMC5542262; doi:10.18632/oncotarget.17597)
Supplement: Supplementary file 2 [file oncotarget-08-46219-s002.xlsx]

## Sheet: Feuil1
Gene Symbol	Human Ensembl id	Chr Position	Translational Index	P value	Gene Name
Translationally up regulated mRNAs
SLC10A5	ENSG00000253598	8(-1):82605842-82608409	2.85189	8.797e-07	solute carrier family 10 (sodium/bile acid cotransporter family), member 5 [Source:HGNC Symbol;Acc:22981]
SERTAD2	ENSG00000179833	2(-1):64858756-64881050	2.41339	4.6e-09	SERTA domain containing 2 [Source:HGNC Symbol;Acc:30784]
FRK	ENSG00000111816	6(-1):116262693-116382001	2.32508	0	fyn-related kinase [Source:HGNC Symbol;Acc:3955]
AC005035.1	ENSG00000233404	2(1):102508352-102511151	2.25364	0	Putative uncharacterized protein FLJ20373 [Source:UniProtKB/TrEMBL;Acc:Q53TX7]
HIST1H2AM	ENSG00000233224	6(-1):27860354-27860963	2.21553	0.000419313	histone cluster 1, H2am [Source:HGNC Symbol;Acc:4735]
ANP32B	ENSG00000136938	9(1):100745489-100778225	2.19129	1e-10	acidic (leucine-rich) nuclear phosphoprotein 32 family, member B pseudogene 1 [Source:HGNC Symbol;Acc:24267]
C4orf14	ENSG00000084092	4(-1):57829514-57844989	2.15306	0	Uncharacterized protein C4orf14 [Source:UniProtKB/Swiss-Prot;Acc:Q8NC60]
KLF7	ENSG00000118263	2(-1):207943822-208031970	2.14215	4.16e-08	Kruppel-like factor 7 (ubiquitous) [Source:HGNC Symbol;Acc:6350]
FAM123B	ENSG00000184675	X(-1):63404997-63425624	2.1283	8.25e-08	family with sequence similarity 123B [Source:HGNC Symbol;Acc:26837]
MT-ND1	ENSG00000198888	MT(1):3348-4145	2.10634	0.00196091	mitochondrially encoded NADH dehydrogenase 1 [Source:HGNC Symbol;Acc:7455]
C12orf5	ENSG00000078237	12(1):4446193-4469188	2.10504	0	Probable fructose-2,6-bisphosphatase TIGAR (EC 3.1.3.46)(TP53-induced glycolysis and apoptosis regulator) [Source:UniProtKB/Swiss-Prot;Acc:Q9NQ88]
ZNF502	ENSG00000196653	3(1):44754135-44765321	2.08571	0.000250112	zinc finger protein 502 [Source:HGNC Symbol;Acc:23718]
RIPK2	ENSG00000104312	8(1):90769975-90803292	2.07812	0	receptor-interacting serine-threonine kinase 2 [Source:HGNC Symbol;Acc:10020]
HIVEP2	ENSG00000010818	6(-1):143072604-143266340	2.07264	0	human immunodeficiency virus type I enhancer binding protein 2 [Source:HGNC Symbol;Acc:4921]
GPX2	ENSG00000176153	14(-1):65405871-65409531	2.06392	0.009809	glutathione peroxidase 2 (gastrointestinal) [Source:HGNC Symbol;Acc:4554]
ZNF385B	ENSG00000144331	2(-1):180306720-180726232	2.0523	0	zinc finger protein 385B [Source:HGNC Symbol;Acc:26332]
TRIM4	ENSG00000146833	7(-1):99488030-99517223	2.04659	0	tripartite motif-containing 4 [Source:HGNC Symbol;Acc:16275]
MAP3K13	ENSG00000073803	3(1):185000741-185200613	2.04184	0	mitogen-activated protein kinase kinase kinase 13 [Source:HGNC Symbol;Acc:6852]
C14orf126	ENSG00000129480	14(-1):31915245-31926680	2.03452	6e-09	Probable D-tyrosyl-tRNA(Tyr) deacylase 2 (EC 3.1.-.-) [Source:UniProtKB/Swiss-Prot;Acc:Q96FN9]
PLEKHM3	ENSG00000178385	2(-1):208686012-208890284	2.03244	0	pleckstrin homology domain containing, family M, member 3 [Source:HGNC Symbol;Acc:34006]
MRPS18C	ENSG00000163319	4(1):84377118-84385234	2.0321	0.000674437	mitochondrial ribosomal protein S18C [Source:HGNC Symbol;Acc:16633]
CPEB4	ENSG00000113742	5(1):173315331-173387313	2.024	0	cytoplasmic polyadenylation element binding protein 4 [Source:HGNC Symbol;Acc:21747]
B3GALT1	ENSG00000172318	2(1):168675182-168727366	2.02373	0.00880849	UDP-Gal:betaGlcNAc beta 1,3-galactosyltransferase, polypeptide 1 [Source:HGNC Symbol;Acc:916]
FAM200A	ENSG00000221909	7(-1):99138720-99156115	2.02247	3.1702e-06	family with sequence similarity 200, member A [Source:HGNC Symbol;Acc:25401]
GNPNAT1	ENSG00000100522	14(-1):53241912-53258386	2.01809	0	glucosamine-phosphate N-acetyltransferase 1 [Source:HGNC Symbol;Acc:19980]
C6orf115	ENSG00000146386	6(1):139349840-139364439	1.9854	5.4e-09	UPF0727 protein C6orf115 [Source:UniProtKB/Swiss-Prot;Acc:Q9P1F3]
IL18	ENSG00000150782	11(-1):112013976-112034840	1.96446	3e-10	interleukin 18 (interferon-gamma-inducing factor) [Source:HGNC Symbol;Acc:5986]
ZNF560	ENSG00000198028	19(-1):9575826-9609279	1.95866	0.0113127	zinc finger protein 560 [Source:HGNC Symbol;Acc:26484]
MTIF2	ENSG00000085760	2(-1):55463737-55496384	1.92938	0	mitochondrial translational initiation factor 2 [Source:HGNC Symbol;Acc:7441]
PURA	ENSG00000185129	5(1):139493713-139494786	1.91738	4.36e-08	purine-rich element binding protein A [Source:HGNC Symbol;Acc:9701]
NUDT7	ENSG00000140876	16(1):77756411-77776155	1.89003	5.121e-07	nudix (nucleoside diphosphate linked moiety X)-type motif 7 [Source:HGNC Symbol;Acc:8054]
INTS12	ENSG00000138785	4(-1):106603787-106629881	1.8897	0	integrator complex subunit 12 [Source:HGNC Symbol;Acc:25067]
ZNF664	ENSG00000179195	12(1):124457670-124517989	1.88506	8e-09	zinc finger protein 664 [Source:HGNC Symbol;Acc:25406]
CDC16	ENSG00000130177	13(1):115000362-115038150	1.88442	0	cell division cycle 16 homolog (S. cerevisiae) [Source:HGNC Symbol;Acc:1720]
DPH5	ENSG00000117543	1(-1):101455183-101491644	1.88431	0	DPH5 homolog (S. cerevisiae) [Source:HGNC Symbol;Acc:24270]
STON2	ENSG00000140022	14(-1):81727000-81893748	1.87961	0	stonin 2 [Source:HGNC Symbol;Acc:30652]
RFXAP	ENSG00000133111	13(1):37393339-37403740	1.87756	0.00105234	regulatory factor X-associated protein [Source:HGNC Symbol;Acc:9988]
UHMK1	ENSG00000152332	1(1):162466964-162499419	1.87588	0	U2AF homology motif (UHM) kinase 1 [Source:HGNC Symbol;Acc:19683]
HAUS3	ENSG00000214367	4(-1):2229191-2243891	1.87427	1e-10	HAUS augmin-like complex, subunit 3 [Source:HGNC Symbol;Acc:28719]
RPL13	ENSG00000167526	16(1):89625433-89630949	1.87406	1.03657e-05	ribosomal protein L13 [Source:HGNC Symbol;Acc:10303]
C17orf42	ENSG00000172171	17(-1):29226001-29233286	1.87323	7.562e-07	UPF0629 protein C17orf42 [Source:UniProtKB/Swiss-Prot;Acc:Q96QE5]
XRCC6BP1	ENSG00000166896	12(1):58335357-58351051	1.87056	0	XRCC6 binding protein 1 [Source:HGNC Symbol;Acc:29452]
NINJ1	ENSG00000131669	9(-1):95883772-95896570	1.86358	8.2297e-06	ninjurin 1 [Source:HGNC Symbol;Acc:7824]
NSA2	ENSG00000164346	5(1):74063073-74072734	1.85343	8.41e-07	NSA2 ribosome biogenesis homolog (S. cerevisiae) [Source:HGNC Symbol;Acc:30728]
ACVR2B	ENSG00000114739	3(1):38495790-38534610	1.85047	0	activin A receptor, type IIB [Source:HGNC Symbol;Acc:174]
RPS29	ENSG00000213741	14(-1):50043390-50053098	1.85022	5.17e-08	ribosomal protein S29 [Source:HGNC Symbol;Acc:10419]
ZNF277	ENSG00000198839	7(1):111846643-111983989	1.84919	0	zinc finger protein 277 [Source:HGNC Symbol;Acc:13070]
TMEM170A	ENSG00000166822	16(-1):75477144-75498596	1.84604	1e-10	transmembrane protein 170A [Source:HGNC Symbol;Acc:29577]
AC012313.3	ENSG00000232098	19(-1):58915620-58918663	1.84499	0.000273095	Hepatocellular carcinoma-associated antigen HCA25a [Source:UniProtKB/TrEMBL;Acc:Q8NHH4]
ANKRD49	ENSG00000168876	11(1):94227153-94232743	1.84408	4.85e-07	ankyrin repeat domain 49 [Source:HGNC Symbol;Acc:25970]
C17orf48	ENSG00000170222	17(1):10600927-10614875	1.84373	3.057e-07	Manganese-dependent ADP-ribose/CDP-alcohol diphosphatase (EC 3.6.1.13)(EC 3.6.1.16)(EC 3.6.1.53)(CDP-choline phosphohydrolase)(ADPRibase-Mn) [Source:UniProtKB/Swiss-Prot;Acc:Q3LIE5]
TUBE1	ENSG00000074935	6(-1):112391861-112408751	1.8408	0	tubulin, epsilon 1 [Source:HGNC Symbol;Acc:20775]
ZNF37A	ENSG00000075407	10(1):38383264-38412276	1.83355	0	zinc finger protein 37A [Source:HGNC Symbol;Acc:13102]
AK3	ENSG00000162433	1(1):65613232-65697828	1.83279	2e-10	adenylate kinase 3-like 2 (pseudogene) [Source:HGNC Symbol;Acc:21596]
ZNF354B	ENSG00000178338	5(1):178286954-178312029	1.83189	2.614e-07	zinc finger protein 354B [Source:HGNC Symbol;Acc:17197]
HOXC6	ENSG00000197757	12(1):54410642-54429142	1.82854	4.5652e-06	homeobox C6 [Source:HGNC Symbol;Acc:5128]
SAMD5	ENSG00000203727	6(1):147829828-147891157	1.82481	7.28e-08	sterile alpha motif domain containing 5 [Source:HGNC Symbol;Acc:21180]
BET1L	ENSG00000177951	11(-1):202926-207422	1.82142	2e-10	blocked early in transport 1 homolog (S. cerevisiae)-like [Source:HGNC Symbol;Acc:19348]
BAGE2	ENSG00000187172	21(-1):11011438-11098983	1.82138	0.0488863	B melanoma antigen family, member 2 [Source:HGNC Symbol;Acc:15723]
PURB	ENSG00000146676	7(-1):44915851-44924966	1.82081	2.16e-08	purine-rich element binding protein B [Source:HGNC Symbol;Acc:9702]
RPS27A	ENSG00000143947	2(1):55459039-55462989	1.82073	0.0411054	ribosomal protein S27a [Source:HGNC Symbol;Acc:10417]
FAHD2A	ENSG00000115042	2(1):96068448-96078879	1.81627	0.00681693	fumarylacetoacetate hydrolase domain containing 2A [Source:HGNC Symbol;Acc:24252]
SAMD12	ENSG00000177570	8(-1):119201698-119634184	1.81623	0	sterile alpha motif domain containing 12 [Source:HGNC Symbol;Acc:31750]
EXOC8	ENSG00000116903	1(-1):231468480-231473598	1.81569	2.7551e-06	exocyst complex component 8 [Source:HGNC Symbol;Acc:24659]
RPL32	ENSG00000144713	3(-1):12875984-12883081	1.8106	1.00941e-05	ribosomal protein L32 [Source:HGNC Symbol;Acc:10336]
CNO	ENSG00000186222	4(1):6717782-6719398	1.8071	0.00598897	cappuccino homolog (mouse) [Source:HGNC Symbol;Acc:24206]
GNG10	ENSG00000242616	9(1):114423851-114432526	1.80571	0.01797	guanine nucleotide binding protein (G protein), gamma 10 [Source:HGNC Symbol;Acc:4402]
EOMES	ENSG00000163508	3(-1):27757888-27764206	1.80549	0	eomesodermin [Source:HGNC Symbol;Acc:3372]
ING2	ENSG00000168556	4(1):184426203-184432249	1.80529	0.00792568	inhibitor of growth family, member 2 [Source:HGNC Symbol;Acc:6063]
TMEM167A	ENSG00000174695	5(-1):82348667-82373272	1.8042	2e-08	transmembrane protein 167A [Source:HGNC Symbol;Acc:28330]
PUS3	ENSG00000110060	11(-1):125763380-125773116	1.8039	7e-10	pseudouridylate synthase 3 [Source:HGNC Symbol;Acc:25461]
TRIM5	ENSG00000132256	11(-1):5684425-5959849	1.80151	8.553e-07	tripartite motif-containing 5 [Source:HGNC Symbol;Acc:16276]
HPCAL4	ENSG00000116983	1(-1):40144641-40157364	1.79827	0.00241172	hippocalcin like 4 [Source:HGNC Symbol;Acc:18212]
ZNF805	ENSG00000204524	19(1):57751972-57774106	1.79787	0	zinc finger protein 805 [Source:HGNC Symbol;Acc:23272]
RABGGTB	ENSG00000137955	1(1):76251879-76260764	1.79766	0	Rab geranylgeranyltransferase, beta subunit [Source:HGNC Symbol;Acc:9796]
ZBED4	ENSG00000100426	22(1):50247497-50283726	1.79609	0	zinc finger, BED-type containing 4 [Source:HGNC Symbol;Acc:20721]
AC114772.2	ENSG00000188971	2(-1):69686398-69693664	1.79476	0.000119228	Uncharacterized protein FLJ45252 [Source:UniProtKB/Swiss-Prot;Acc:Q6ZSR9]
RAB6A	ENSG00000175582	11(-1):73386694-73472201	1.79112	5.3e-09	RAB6A, member RAS oncogene family [Source:HGNC Symbol;Acc:9786]
C17orf39	ENSG00000141034	17(1):17942606-17971718	1.78595	0	Uncharacterized protein C17orf39 [Source:UniProtKB/Swiss-Prot;Acc:Q8IVV7]
PEX13	ENSG00000162928	2(1):61244441-61279125	1.77945	0	peroxisomal biogenesis factor 13 [Source:HGNC Symbol;Acc:8855]
FIGNL1	ENSG00000132436	7(-1):50511834-50518088	1.77847	1.0752e-06	fidgetin-like 1 [Source:HGNC Symbol;Acc:13286]
AC091046.1	ENSG00000182625	15(1):58978579-58979780	1.77428	0.000336047	Putative uncharacterized protein ENSP00000332379 [Source:UniProtKB/TrEMBL;Acc:A6NC00]
TMEM170B	ENSG00000205269	6(1):11538511-11583757	1.77428	8.27916e-05	transmembrane protein 170B [Source:HGNC Symbol;Acc:34244]
SPRY2	ENSG00000136158	13(-1):80910114-80915086	1.77387	9.76e-08	sprouty homolog 2 (Drosophila) [Source:HGNC Symbol;Acc:11270]
CDK6	ENSG00000105810	7(-1):92234237-92465941	1.7735	0	cyclin-dependent kinase 6 [Source:HGNC Symbol;Acc:1777]
FZD1	ENSG00000157240	7(1):90893679-90898029	1.76929	0.00195783	frizzled homolog 1 (Drosophila) [Source:HGNC Symbol;Acc:4038]
C6orf62	ENSG00000112308	6(-1):24705092-24720620	1.76876	4e-10	Uncharacterized protein C6orf62 (HBV X-transactivated gene 12 protein)(HBV XAg-transactivated protein 12) [Source:UniProtKB/Swiss-Prot;Acc:Q9GZU0]
ZNF860	ENSG00000197385	3(1):32023266-32033120	1.7673	1.01841e-05	zinc finger protein 860 [Source:HGNC Symbol;Acc:34513]
CDKL5	ENSG00000008086	X(1):18443699-18671750	1.75628	0	cyclin-dependent kinase-like 5 [Source:HGNC Symbol;Acc:11411]
PAG1	ENSG00000076641	8(-1):81880048-82024303	1.74621	0	phosphoprotein associated with glycosphingolipid microdomains 1 [Source:HGNC Symbol;Acc:30043]
ANKRD5	ENSG00000132623	20(1):10015697-10037405	1.74546	0	ankyrin repeat domain 5 [Source:HGNC Symbol;Acc:15803]
CCDC127	ENSG00000164366	5(-1):204872-218297	1.74236	0.00942012	coiled-coil domain containing 127 [Source:HGNC Symbol;Acc:30520]
NR3C1	ENSG00000113580	5(-1):142657496-142815077	1.74218	0	nuclear receptor subfamily 3, group C, member 1 (glucocorticoid receptor) [Source:HGNC Symbol;Acc:7978]
ZC3H12C	ENSG00000149289	11(1):109963521-110042566	1.73924	0	zinc finger CCCH-type containing 12C [Source:HGNC Symbol;Acc:29362]
ZNF629	ENSG00000102870	16(-1):30789770-30798523	1.73337	6.02257e-05	zinc finger protein 629 [Source:HGNC Symbol;Acc:29008]
TOMM20	ENSG00000173726	1(-1):235272660-235292256	1.73224	5.134e-07	translocase of outer mitochondrial membrane 20 homolog (yeast) [Source:HGNC Symbol;Acc:20947]
EEF1A1	ENSG00000156508	6(-1):74225475-74237386	1.73164	8.8729e-06	eukaryotic translation elongation factor 1 alpha 1 pseudogene 9 [Source:HGNC Symbol;Acc:3204]
YOD1	ENSG00000180667	1(-1):207217194-207226325	1.73091	3.48e-07	YOD1 OTU deubiquinating enzyme 1 homolog (S. cerevisiae) [Source:HGNC Symbol;Acc:25035]
RPP14	ENSG00000163684	3(1):58291972-58305920	1.72081	0	ribonuclease P/MRP 14kDa subunit [Source:HGNC Symbol;Acc:30327]
GPR63	ENSG00000112218	6(-1):97245888-97285353	1.72045	1.67e-08	G protein-coupled receptor 63 [Source:HGNC Symbol;Acc:13302]
KIF5C	ENSG00000168280	2(1):149632810-149883273	1.71839	0	kinesin family member 5C [Source:HGNC Symbol;Acc:6325]
RHOQ	ENSG00000119729	2(1):46769867-46811827	1.718	3.03932e-05	ras homolog gene family, member Q [Source:HGNC Symbol;Acc:17736]
KCNRG	ENSG00000198553	13(1):50589390-50595058	1.71776	0.000131985	potassium channel regulator [Source:HGNC Symbol;Acc:18893]
RPL27A	ENSG00000166441	11(1):8703995-8711418	1.71624	6.135e-07	ribosomal protein L27a [Source:HGNC Symbol;Acc:10329]
C14orf104	ENSG00000165506	14(-1):50091892-50101948	1.71273	6.64e-08	Protein kintoun [Source:UniProtKB/Swiss-Prot;Acc:Q9NVR5]
LRFN3	ENSG00000126243	19(1):36427750-36436095	1.71236	9.0862e-06	leucine rich repeat and fibronectin type III domain containing 3 [Source:HGNC Symbol;Acc:28370]
MACC1	ENSG00000183742	7(-1):20174281-20257013	1.71182	0	metastasis associated in colon cancer 1 [Source:HGNC Symbol;Acc:30215]
GTPBP8	ENSG00000163607	3(1):112709781-112733907	1.70868	7.72e-08	GTP-binding protein 8 (putative) [Source:HGNC Symbol;Acc:25007]
FAM55C	ENSG00000144815	3(1):101498029-101568695	1.7054	0	family with sequence similarity 55, member C [Source:HGNC Symbol;Acc:28238]
ZNF394	ENSG00000160908	7(-1):99090855-99097920	1.7049	4.1e-09	zinc finger protein 394 [Source:HGNC Symbol;Acc:18832]
ZNF792	ENSG00000180884	19(-1):35447258-35454953	1.70455	6.51841e-05	zinc finger protein 792 [Source:HGNC Symbol;Acc:24751]
BRMS1L	ENSG00000100916	14(1):36295597-36341168	1.70329	4.766e-07	breast cancer metastasis-suppressor 1-like [Source:HGNC Symbol;Acc:20512]
PCBP4	ENSG00000090097	3(-1):51991470-52001482	1.70324	0	poly(rC) binding protein 4 [Source:HGNC Symbol;Acc:8652]
ZBTB37	ENSG00000185278	1(1):173837220-173855774	1.70148	1.77e-08	zinc finger and BTB domain containing 37 [Source:HGNC Symbol;Acc:28365]
SOCS6	ENSG00000170677	18(1):67956137-67997434	1.70128	3.82e-08	suppressor of cytokine signaling 6 [Source:HGNC Symbol;Acc:16833]
C12orf45	ENSG00000151131	12(1):105380098-105388505	1.69984	0.000189391	Uncharacterized protein C12orf45 [Source:UniProtKB/Swiss-Prot;Acc:Q8N5I9]
TP53RK	ENSG00000172315	20(-1):45313005-45318284	1.69971	0.000100572	TP53 regulating kinase [Source:HGNC Symbol;Acc:16197]
C11orf57	ENSG00000150776	11(1):111944968-111955872	1.69958	5.8e-09	Uncharacterized protein C11orf57 [Source:UniProtKB/Swiss-Prot;Acc:Q6ZUT1]
CYB5D1	ENSG00000182224	17(1):7761064-7765598	1.69396	2.2e-09	cytochrome b5 domain containing 1 [Source:HGNC Symbol;Acc:26516]
ZNF678	ENSG00000181450	1(1):227751220-227865144	1.69316	0.00206429	zinc finger protein 678 [Source:HGNC Symbol;Acc:28652]
TMEM168	ENSG00000146802	7(-1):112405787-112430478	1.69255	4.04e-08	transmembrane protein 168 [Source:HGNC Symbol;Acc:25826]
C5orf43	ENSG00000188725	5(-1):60453531-60458302	1.68785	2.4e-09	UPF0542 protein C5orf43 [Source:UniProtKB/Swiss-Prot;Acc:Q7Z3B0]
HOXB9	ENSG00000170689	17(-1):46698521-46703835	1.68751	0	homeobox B9 [Source:HGNC Symbol;Acc:5120]
TMEM33	ENSG00000109133	4(1):41937137-41962824	1.68254	0	transmembrane protein 33 [Source:HGNC Symbol;Acc:25541]
PIGA	ENSG00000165195	X(-1):15337573-15353676	1.68214	0	phosphatidylinositol glycan anchor biosynthesis, class A [Source:HGNC Symbol;Acc:8957]
DUSP18	ENSG00000167065	22(-1):31048039-31063872	1.68156	3.5e-09	dual specificity phosphatase 18 [Source:HGNC Symbol;Acc:18484]
FZD5	ENSG00000163251	2(-1):208627312-208634143	1.68123	0	frizzled homolog 5 (Drosophila) [Source:HGNC Symbol;Acc:4043]
PDGFC	ENSG00000145431	4(-1):157682762-157892546	1.67781	2.49e-08	platelet derived growth factor C [Source:HGNC Symbol;Acc:8801]
SPATA2L	ENSG00000158792	16(-1):89762757-89768121	1.67744	0.00217182	spermatogenesis associated 2-like [Source:HGNC Symbol;Acc:28393]
ZKSCAN5	ENSG00000196652	7(1):99101607-99132297	1.67668	0	zinc finger with KRAB and SCAN domains 5 [Source:HGNC Symbol;Acc:12867]
ZBTB5	ENSG00000168795	9(-1):37438097-37465452	1.67464	0.000833421	zinc finger and BTB domain containing 5 [Source:HGNC Symbol;Acc:23836]
ZNF264	ENSG00000083844	19(1):57702868-57734212	1.67441	7.9399e-06	zinc finger protein 264 [Source:HGNC Symbol;Acc:13057]
MRPS36	ENSG00000134056	5(1):68513573-68525985	1.67004	0.000199312	mitochondrial ribosomal protein S36 [Source:HGNC Symbol;Acc:16631]
ZKSCAN2	ENSG00000155592	16(-1):25247324-25269252	1.66999	0	zinc finger with KRAB and SCAN domains 2 [Source:HGNC Symbol;Acc:25677]
FAM92A1	ENSG00000188343	8(1):94712735-94741478	1.66779	0.000328228	family with sequence similarity 92, member A1 [Source:HGNC Symbol;Acc:30452]
AMMECR1L	ENSG00000144233	2(-1):128619209-128643514	1.66443	0	AMME chromosomal region gene 1-like [Source:HGNC Symbol;Acc:28658]
LYRM5	ENSG00000205707	12(1):25348150-25359041	1.66314	0.000968868	LYR motif containing 5 [Source:HGNC Symbol;Acc:27052]
DIXDC1	ENSG00000150764	11(1):111800585-111893310	1.66226	3e-09	DIX domain containing 1 [Source:HGNC Symbol;Acc:23695]
FGFRL1	ENSG00000127418	4(1):1004940-1020686	1.66079	8.06e-08	fibroblast growth factor receptor-like 1 [Source:HGNC Symbol;Acc:3693]
KLK6	ENSG00000167755	19(-1):51461887-51472930	1.66076	1.8e-09	kallikrein-related peptidase 6 [Source:HGNC Symbol;Acc:6367]
RP11-706O15.1	ENSG00000205664	X(-1):3735571-3772888	1.65847	2.155e-07	HCG1981372, isoform CRA_cNovel protein ; [Source:UniProtKB/TrEMBL;Acc:B1B108]
MARCH8	ENSG00000165406	10(-1):45950041-46090355	1.6568	0	membrane-associated ring finger (C3HC4) 8 [Source:HGNC Symbol;Acc:23356]
FBXO45	ENSG00000174013	3(1):196295482-196315928	1.65553	2.4276e-06	F-box protein 45 [Source:HGNC Symbol;Acc:29148]
CHCHD4	ENSG00000163528	3(-1):14153578-14166371	1.65454	0.000732837	coiled-coil-helix-coiled-coil-helix domain containing 4 [Source:HGNC Symbol;Acc:26467]
LIAS	ENSG00000121897	4(1):39460644-39479273	1.65436	2e-10	lipoic acid synthetase [Source:HGNC Symbol;Acc:16429]
IMPAD1	ENSG00000104331	8(-1):57870496-57906427	1.65265	0	inositol monophosphatase domain containing 1 [Source:HGNC Symbol;Acc:26019]
PPIL6	ENSG00000185250	6(-1):109711419-109762374	1.6524	1.83e-07	peptidylprolyl isomerase (cyclophilin)-like 6 [Source:HGNC Symbol;Acc:21557]
RPL23	ENSG00000125691	17(-1):37005494-37011232	1.65007	4.4025e-06	ribosomal protein L23 pseudogene 8 [Source:HGNC Symbol;Acc:36225]
LANCL3	ENSG00000147036	X(1):37430822-37536749	1.64866	4.01948e-05	LanC lantibiotic synthetase component C-like 3 (bacterial) [Source:HGNC Symbol;Acc:24767]
KRT80	ENSG00000167767	12(-1):52562780-52585784	1.64495	0.00345144	keratin 80 [Source:HGNC Symbol;Acc:27056]
ZNF100	ENSG00000197020	19(-1):21905567-21950430	1.64456	5.47e-08	zinc finger protein 100 [Source:HGNC Symbol;Acc:12880]
TRIM13	ENSG00000204977	13(1):50571143-50595058	1.64098	3.69e-08	tripartite motif-containing 13 [Source:HGNC Symbol;Acc:9976]
IKZF4	ENSG00000123411	12(1):56413104-56432219	1.64047	7.84e-08	IKAROS family zinc finger 4 (Eos) [Source:HGNC Symbol;Acc:13179]
PEX12	ENSG00000108733	17(-1):33901815-33905656	1.63904	4.7349e-06	peroxisomal biogenesis factor 12 [Source:HGNC Symbol;Acc:8854]
DUSP19	ENSG00000162999	2(1):183943281-183965371	1.63856	4.55e-08	dual specificity phosphatase 19 [Source:HGNC Symbol;Acc:18894]
C16orf57	ENSG00000103005	16(1):58035277-58055527	1.63728	0	UPF0406 protein C16orf57 [Source:UniProtKB/Swiss-Prot;Acc:Q9BQ65]
WARS2	ENSG00000116874	1(-1):119573839-119683295	1.63286	1.11e-08	tryptophanyl tRNA synthetase 2, mitochondrial [Source:HGNC Symbol;Acc:12730]
C1orf66	ENSG00000143303	1(1):156698234-156706751	1.63172	2.1e-09	UPF0431 protein C1orf66 [Source:UniProtKB/Swiss-Prot;Acc:Q96FB5]
MITD1	ENSG00000158411	2(-1):99785728-99797498	1.62898	0.00041138	MIT, microtubule interacting and transport, domain containing 1 [Source:HGNC Symbol;Acc:25207]
ST3GAL5	ENSG00000115525	2(-1):86066271-86116157	1.62596	1.26e-08	ST3 beta-galactoside alpha-2,3-sialyltransferase 5 [Source:HGNC Symbol;Acc:10872]
ANKRD57	ENSG00000198142	2(1):110371887-110376563	1.62516	7.12e-08	ankyrin repeat domain 57 [Source:HGNC Symbol;Acc:26149]
LCMT2	ENSG00000168806	15(-1):43620484-43622781	1.62382	0.000654564	leucine carboxyl methyltransferase 2 [Source:HGNC Symbol;Acc:17558]
ZNF543	ENSG00000178229	19(1):57831865-57843701	1.62281	1.44243e-05	zinc finger protein 543 [Source:HGNC Symbol;Acc:25281]
OR14I1	ENSG00000189181	1(-1):248844623-248845629	1.62279	0.0222884	olfactory receptor, family 14, subfamily I, member 1 [Source:HGNC Symbol;Acc:19575]
THG1L	ENSG00000113272	5(1):157158323-157167910	1.62095	0	tRNA-histidine guanylyltransferase 1-like (S. cerevisiae) [Source:HGNC Symbol;Acc:26053]
ZC3H10	ENSG00000135482	12(1):56512030-56516278	1.62042	0.00886809	zinc finger CCCH-type containing 10 [Source:HGNC Symbol;Acc:25893]
RHOJ	ENSG00000126785	14(1):63671126-63760223	1.61842	0.0227175	ras homolog gene family, member J [Source:HGNC Symbol;Acc:688]
GPR75	ENSG00000119737	2(-1):54080050-54087126	1.61269	7.05718e-05	G protein-coupled receptor 75 [Source:HGNC Symbol;Acc:4526]
SYF2	ENSG00000117614	1(-1):25548767-25559013	1.61249	1.871e-07	SYF2 homolog, RNA splicing factor (S. cerevisiae) [Source:HGNC Symbol;Acc:19824]
ANAPC13	ENSG00000129055	3(-1):134196547-134204865	1.60095	6.67e-08	anaphase promoting complex subunit 13 [Source:HGNC Symbol;Acc:24540]
CETN3	ENSG00000153140	5(-1):89689531-89705603	1.5995	2.76549e-05	centrin, EF-hand protein, 3 [Source:HGNC Symbol;Acc:1868]
C9orf125	ENSG00000165152	9(-1):104237609-104295730	1.59878	0.0024137	Transmembrane protein C9orf125 [Source:UniProtKB/Swiss-Prot;Acc:Q9BRR3]
ZNRD1	ENSG00000066379	6(1):30026676-30032686	1.59849	2.2e-09	DNA-directed RNA polymerase I subunit RPA12 (Zinc ribbon domain-containing protein 1) [Source:UniProtKB/Swiss-Prot;Acc:Q9P1U0]
NHEJ1	ENSG00000187736	2(-1):219940048-220035549	1.59753	6.084e-07	nonhomologous end-joining factor 1 [Source:HGNC Symbol;Acc:25737]
MECP2	ENSG00000169057	X(-1):153287263-153363188	1.59724	9.121e-07	methyl CpG binding protein 2 (Rett syndrome) [Source:HGNC Symbol;Acc:6990]
NDUFAF1	ENSG00000137806	15(-1):41679551-41694659	1.59421	0.000100827	NADH dehydrogenase (ubiquinone) 1 alpha subcomplex, assembly factor 1 [Source:HGNC Symbol;Acc:18828]
VPS33A	ENSG00000139719	12(-1):122716096-122751068	1.59402	2e-10	vacuolar protein sorting 33 homolog A (S. cerevisiae) [Source:HGNC Symbol;Acc:18179]
ZNF321	ENSG00000221874	19(-1):53430388-53445847	1.59342	0.000153202	zinc finger protein 321 [Source:HGNC Symbol;Acc:13827]
MTX3	ENSG00000177034	5(-1):79272541-79287088	1.59306	0	metaxin 3 [Source:HGNC Symbol;Acc:24812]
RBAK	ENSG00000146587	7(1):5013647-5112851	1.59224	3.5e-09	RB-associated KRAB zinc finger [Source:HGNC Symbol;Acc:17680]
CHTF8	ENSG00000168802	16(-1):69151912-69166493	1.59093	0	CTF8, chromosome transmission fidelity factor 8 homolog (S. cerevisiae) [Source:HGNC Symbol;Acc:24353]
C3orf78	ENSG00000168273	3(1):52570621-52575907	1.59015	1.12895e-05	UPF0640 protein [Source:UniProtKB/Swiss-Prot;Acc:Q8WVI0]
BAMBI	ENSG00000095739	10(1):28966424-28971868	1.59007	3.54e-08	BMP and activin membrane-bound inhibitor homolog (Xenopus laevis) [Source:HGNC Symbol;Acc:30251]
TMEM150A	ENSG00000168890	2(-1):85825670-85829823	1.58852	0.00208226	transmembrane protein 150A [Source:HGNC Symbol;Acc:24677]
RPS15A	ENSG00000134419	16(-1):18793263-18801691	1.58285	0.00271511	ribosomal protein S15a [Source:HGNC Symbol;Acc:10389]
NSUN4	ENSG00000117481	1(1):46806390-46830690	1.58001	0	NOP2/Sun domain family, member 4 [Source:HGNC Symbol;Acc:31802]
C19orf54	ENSG00000188493	19(-1):41246761-41256408	1.57974	0	Putative uncharacterized protein C19orf54 [Source:UniProtKB/TrEMBL;Acc:A8MSZ5]
SLC23A3	ENSG00000213901	2(-1):219940048-220035549	1.57908	3.845e-07	solute carrier family 23 (nucleobase transporters), member 3 [Source:HGNC Symbol;Acc:20601]
TAF1B	ENSG00000115750	2(1):9983483-10074552	1.57869	0	TATA box binding protein (TBP)-associated factor, RNA polymerase I, B, 63kDa [Source:HGNC Symbol;Acc:11533]
UGT1A5	ENSG00000240224	2(1):234600321-234681949	1.57842	0.00253483	UDP glucuronosyltransferase 1 family, polypeptide A5 [Source:HGNC Symbol;Acc:12537]
UGT1A4	ENSG00000244474	2(1):234600321-234681949	1.57842	0.00253483	UDP glucuronosyltransferase 1 family, polypeptide A4 [Source:HGNC Symbol;Acc:12536]
UGT1A1	ENSG00000241635	2(1):234668915-234681945	1.57842	0.00565395	UDP glucuronosyltransferase 1 family, polypeptide A1 [Source:HGNC Symbol;Acc:12530]
IMPDH2	ENSG00000178035	3(-1):49061761-49066875	1.5773	0	IMP (inosine 5'-monophosphate) dehydrogenase 2 [Source:HGNC Symbol;Acc:6053]
MAST4	ENSG00000069020	5(1):65892176-66465423	1.57602	0	microtubule associated serine/threonine kinase family member 4 [Source:HGNC Symbol;Acc:19037]
TMEM81	ENSG00000174529	1(-1):205052257-205053645	1.57572	0.000373491	transmembrane protein 81 [Source:HGNC Symbol;Acc:32349]
KLF4	ENSG00000136826	9(-1):110247135-110252047	1.57563	0	Kruppel-like factor 4 (gut) [Source:HGNC Symbol;Acc:6348]
IQUB	ENSG00000164675	7(-1):123092235-123175131	1.57557	0.0172413	IQ motif and ubiquitin domain containing [Source:HGNC Symbol;Acc:21995]
EPM2AIP1	ENSG00000178567	3(-1):37027357-37034795	1.57519	2.8225e-06	EPM2A (laforin) interacting protein 1 [Source:HGNC Symbol;Acc:19735]
LDOC1L	ENSG00000188636	22(-1):44888450-44894007	1.57317	0	leucine zipper, down-regulated in cancer 1-like [Source:HGNC Symbol;Acc:13343]
SLC35E2	ENSG00000215790	1(-1):1656279-1677438	1.57281	5.24857e-05	solute carrier family 35, member E2 [Source:HGNC Symbol;Acc:20863]
ATXN7L3B	ENSG00000253719	12(1):74931551-74935231	1.57165	8.002e-07	ataxin 7-like 3B [Source:HGNC Symbol;Acc:37931]
GLTPD1	ENSG00000224051	1(1):1260143-1264276	1.56992	0	glycolipid transfer protein domain containing 1 [Source:HGNC Symbol;Acc:28116]
FBLIM1	ENSG00000162458	1(1):16083154-16114431	1.56805	0.0285891	filamin binding LIM protein 1 [Source:HGNC Symbol;Acc:24686]
ACSM3	ENSG00000005187	16(1):20775312-20808478	1.56584	0	acyl-CoA synthetase medium-chain family member 3 [Source:HGNC Symbol;Acc:10522]
AL049829.2	ENSG00000235194	14(-1):23767461-23770786	1.5653	0.000551812	Full-length cDNA 5-PRIME end of clone CS0DF033YP12 of Fetal brain of Homo sapiens (human)Full-length cDNA clone CS0DI080YG21 of Placenta of Homo sapiens (human)cDNA FLJ59904 ;; [Source:UniProtKB/TrEMBL;Acc:Q86SI2]
CCDC92	ENSG00000119242	12(-1):124420955-124457371	1.56299	0.00132848	coiled-coil domain containing 92 [Source:HGNC Symbol;Acc:29563]
LRFN1	ENSG00000128011	19(-1):39797208-39805976	1.56268	0.00213458	leucine rich repeat and fibronectin type III domain containing 1 [Source:HGNC Symbol;Acc:29290]
EDEM3	ENSG00000116406	1(-1):184659627-184724041	1.56227	0	ER degradation enhancer, mannosidase alpha-like 3 [Source:HGNC Symbol;Acc:16787]
VDAC1	ENSG00000213585	5(-1):133307565-133340824	1.56097	0.024533	voltage-dependent anion channel 1 [Source:HGNC Symbol;Acc:12669]
PPP1R3B	ENSG00000173281	8(-1):8993769-9009084	1.5607	0.000596098	protein phosphatase 1, regulatory (inhibitor) subunit 3B [Source:HGNC Symbol;Acc:14942]
C4orf18	ENSG00000164125	4(-1):159045733-159094202	1.56047	0.00550427	family with sequence similarity 198, member B [Source:HGNC Symbol;Acc:25312]
ZFAND5	ENSG00000107372	9(-1):74966341-74980163	1.56033	2.21e-08	zinc finger, AN1-type domain 5 [Source:HGNC Symbol;Acc:13008]
BBS5	ENSG00000163093	2(1):170335990-170382772	1.55941	3.6896e-06	Bardet-Biedl syndrome 5 [Source:HGNC Symbol;Acc:970]
RP11-724O16.1	ENSG00000251569	2(1):170335990-170382772	1.55941	3.6896e-06	cDNA FLJ60989, highly similar to Bardet-Biedl syndrome 5 protein [Source:UniProtKB/TrEMBL;Acc:B4DZC6]
OXA1L	ENSG00000155463	14(1):23235731-23241007	1.55558	0	oxidase (cytochrome c) assembly 1-like [Source:HGNC Symbol;Acc:8526]
NRARP	ENSG00000198435	9(-1):140194083-140196703	1.55406	0.00347262	NOTCH-regulated ankyrin repeat protein [Source:HGNC Symbol;Acc:33843]
RSL24D1	ENSG00000137876	15(-1):55473074-55489231	1.55364	1.9255e-06	ribosomal L24 domain containing 1 [Source:HGNC Symbol;Acc:18479]
FHL3	ENSG00000183386	1(-1):38462438-38471243	1.55328	1.84e-08	four and a half LIM domains 3 [Source:HGNC Symbol;Acc:3704]
ATXN1L	ENSG00000224470	16(1):71879899-71891231	1.55283	8e-10	ataxin 1-like [Source:HGNC Symbol;Acc:33279]
CCDC76	ENSG00000122435	1(1):100598706-100616053	1.5523	2e-09	coiled-coil domain containing 76 [Source:HGNC Symbol;Acc:25502]
USE1	ENSG00000053501	19(1):17326155-17330638	1.55195	2e-10	unconventional SNARE in the ER 1 homolog (S. cerevisiae) [Source:HGNC Symbol;Acc:30882]
PLEKHB1	ENSG00000021300	11(1):73357223-73373862	1.55187	2.666e-07	pleckstrin homology domain containing, family B (evectins) member 1 [Source:HGNC Symbol;Acc:19079]
HIVEP3	ENSG00000127124	1(-1):41975684-42384496	1.55164	6.5e-09	human immunodeficiency virus type I enhancer binding protein 3 [Source:HGNC Symbol;Acc:13561]
GNG7	ENSG00000176533	19(-1):2509650-2702746	1.5511	1e-10	guanine nucleotide binding protein (G protein), gamma 7 [Source:HGNC Symbol;Acc:4410]
FAM160A1	ENSG00000164142	4(1):152330398-152584784	1.54968	0	family with sequence similarity 160, member A1 [Source:HGNC Symbol;Acc:34237]
FAM171A2	ENSG00000161682	17(-1):42431101-42441235	1.54365	1.519e-07	family with sequence similarity 171, member A2 [Source:HGNC Symbol;Acc:30480]
DACT1	ENSG00000165617	14(1):59100786-59115036	1.54352	0.00111675	dapper, antagonist of beta-catenin, homolog 1 (Xenopus laevis) [Source:HGNC Symbol;Acc:17748]
SCARA3	ENSG00000168077	8(1):27491385-27534292	1.54298	4.076e-07	scavenger receptor class A, member 3 [Source:HGNC Symbol;Acc:19000]
HES6	ENSG00000144485	2(-1):239146910-239148681	1.54277	0.000306101	hairy and enhancer of split 6 (Drosophila) [Source:HGNC Symbol;Acc:18254]
B4GALT1	ENSG00000086062	9(-1):33104080-33167356	1.54201	2.391e-07	UDP-Gal:betaGlcNAc beta 1,4- galactosyltransferase, polypeptide 1 [Source:HGNC Symbol;Acc:924]
AHCY	ENSG00000101444	20(-1):32868071-32899608	1.54099	0	adenosylhomocysteinase [Source:HGNC Symbol;Acc:343]
OSTC	ENSG00000198856	4(1):109571741-109588980	1.54063	3.4716e-06	oligosaccharyltransferase complex subunit [Source:HGNC Symbol;Acc:24448]
NANP	ENSG00000170191	20(-1):25593567-25604648	1.53982	0.00192535	N-acetylneuraminic acid phosphatase [Source:HGNC Symbol;Acc:16140]
TRIM62	ENSG00000116525	1(-1):33611004-33647671	1.53751	4.5895e-06	tripartite motif-containing 62 [Source:HGNC Symbol;Acc:25574]
LTA4H	ENSG00000111144	12(-1):96394609-96437298	1.53628	0	leukotriene A4 hydrolase [Source:HGNC Symbol;Acc:6710]
ST6GAL1	ENSG00000073849	3(1):186648315-186796341	1.53296	3.16e-08	ST6 beta-galactosamide alpha-2,6-sialyltranferase 1 [Source:HGNC Symbol;Acc:10860]
ZFP36L2	ENSG00000152518	2(-1):43449541-43453745	1.53248	1.642e-07	zinc finger protein 36, C3H type-like 2 [Source:HGNC Symbol;Acc:1108]
ZNF614	ENSG00000142556	19(-1):52516025-52531680	1.53169	0.000385327	zinc finger protein 614 [Source:HGNC Symbol;Acc:24722]
ZBTB34	ENSG00000177125	9(1):129622944-129648154	1.53098	0.00215468	zinc finger and BTB domain containing 34 [Source:HGNC Symbol;Acc:31446]
PSKH1	ENSG00000159792	16(1):67927175-67963580	1.52983	0.0037603	protein serine kinase H1 [Source:HGNC Symbol;Acc:9529]
PDE10A	ENSG00000112541	6(-1):165740778-166076044	1.52907	0.00119407	phosphodiesterase 10A [Source:HGNC Symbol;Acc:8772]
UXS1	ENSG00000115652	2(-1):106709760-106810795	1.52788	0	UDP-glucuronate decarboxylase 1 [Source:HGNC Symbol;Acc:17729]
TRIM41	ENSG00000146063	5(1):180650290-180662808	1.52662	0.00197916	tripartite motif-containing 41 [Source:HGNC Symbol;Acc:19013]
DUSP14	ENSG00000161326	17(1):35849937-35873602	1.52514	4.967e-07	dual specificity phosphatase 14 [Source:HGNC Symbol;Acc:17007]
KIAA1919	ENSG00000173214	6(1):111580482-111590259	1.5243	7.0569e-06	KIAA1919 [Source:HGNC Symbol;Acc:21053]
ZNF721	ENSG00000182903	4(-1):419224-493442	1.52373	6.0176e-06	ATP-binding cassette, sub-family A (ABC1), member 11 (pseudogene) [Source:HGNC Symbol;Acc:31]
ARL6IP4	ENSG00000182196	12(1):123465475-123467456	1.52197	2.41e-08	ADP-ribosylation-like factor 6 interacting protein 4 [Source:HGNC Symbol;Acc:18076]
WDR63	ENSG00000162643	1(1):85464829-85598820	1.52135	2.2e-09	WD repeat domain 63 [Source:HGNC Symbol;Acc:30711]
RGMB	ENSG00000174136	5(1):98104997-98132196	1.52078	7.36e-08	RGM domain family, member B [Source:HGNC Symbol;Acc:26896]
DEGS1	ENSG00000143753	1(1):224363458-224389659	1.52036	0.00011957	degenerative spermatocyte homolog 1, lipid desaturase (Drosophila) [Source:HGNC Symbol;Acc:13709]
SESN1	ENSG00000080546	6(-1):109307641-109415708	1.51791	2e-10	sestrin 1 [Source:HGNC Symbol;Acc:21595]
URGCP	ENSG00000106608	7(-1):43915493-43966010	1.51761	6.17047e-05	upregulator of cell proliferation [Source:HGNC Symbol;Acc:30890]
C13orf31	ENSG00000179630	13(1):44453420-44468067	1.51718	1.15359e-05	UPF0124 protein C13orf31 [Source:UniProtKB/Swiss-Prot;Acc:Q8IV20]
C18orf45	ENSG00000134490	18(-1):20875977-21017925	1.51646	0	Transmembrane protein C18orf45 [Source:UniProtKB/Swiss-Prot;Acc:Q24JQ0]
TRIM35	ENSG00000104228	8(-1):27142404-27168834	1.5155	2.04901e-05	tripartite motif-containing 35 [Source:HGNC Symbol;Acc:16285]
MEGF9	ENSG00000106780	9(-1):123363091-123476765	1.51488	0	multiple EGF-like-domains 9 [Source:HGNC Symbol;Acc:3234]
GABRQ	ENSG00000147402	X(1):151806637-151821825	1.51453	4.934e-07	gamma-aminobutyric acid (GABA) receptor, theta [Source:HGNC Symbol;Acc:14454]
PELI2	ENSG00000139946	14(1):56585093-56768030	1.51402	0.000836112	pellino homolog 2 (Drosophila) [Source:HGNC Symbol;Acc:8828]
TMEM223	ENSG00000168569	11(-1):62557788-62559493	1.51257	0.000208582	transmembrane protein 223 [Source:HGNC Symbol;Acc:28464]
C17orf51	ENSG00000212719	17(-1):21431571-21477731	1.5123	1.09e-08	Uncharacterized protein C17orf51 [Source:UniProtKB/Swiss-Prot;Acc:A8MQB3]
GALM	ENSG00000143891	2(1):38893052-38961909	1.51218	4e-10	galactose mutarotase (aldose 1-epimerase) [Source:HGNC Symbol;Acc:24063]
C6orf48	ENSG00000204387	6(1):31802645-31807541	1.51214	0	Protein G8 [Source:UniProtKB/Swiss-Prot;Acc:Q9UBA6]
IRF2BP1	ENSG00000170604	19(-1):46386865-46389393	1.51165	0.0162678	interferon regulatory factor 2 binding protein 1 [Source:HGNC Symbol;Acc:21728]
C6orf52	ENSG00000137434	6(-1):10671653-10694843	1.51157	0.000585433	Putative uncharacterized protein C6orf52 [Source:UniProtKB/Swiss-Prot;Acc:Q5T4I8]
C11orf1	ENSG00000137720	11(1):111749948-111756698	1.51129	8.736e-07	UPF0686 protein C11orf1 [Source:UniProtKB/Swiss-Prot;Acc:Q9H5F2]
EIF3E	ENSG00000104408	8(-1):109213972-109261031	1.51088	8.1e-09	eukaryotic translation initiation factor 3, subunit E [Source:HGNC Symbol;Acc:3277]
RASSF6	ENSG00000169435	4(-1):74438158-74486340	1.51086	9.017e-07	Ras association (RalGDS/AF-6) domain family member 6 [Source:HGNC Symbol;Acc:20796]
RAP2B	ENSG00000181467	3(1):152880029-152886265	1.51064	4.0444e-06	RAP2B, member of RAS oncogene family [Source:HGNC Symbol;Acc:9862]
NAIF1	ENSG00000171169	9(-1):130823513-130829599	1.50679	0.0022795	nuclear apoptosis inducing factor 1 [Source:HGNC Symbol;Acc:25446]
KIAA1737	ENSG00000198894	14(1):77564578-77583629	1.50675	3.44e-07	KIAA1737 [Source:HGNC Symbol;Acc:20365]
C9orf85	ENSG00000155621	9(1):74526423-74600965	1.50666	0.000110088	Uncharacterized protein C9orf85 [Source:UniProtKB/Swiss-Prot;Acc:Q96MD7]
EFNA4	ENSG00000243364	1(1):155036213-155042029	1.50655	9.77846e-05	ephrin-A4 [Source:HGNC Symbol;Acc:3224]
PDGFA	ENSG00000197461	7(-1):536895-559481	1.50357	7.2225e-06	platelet-derived growth factor alpha polypeptide [Source:HGNC Symbol;Acc:8799]
RNASEL	ENSG00000135828	1(-1):182542770-182558394	1.50314	5.976e-06	ribonuclease L (2',5'-oligoisoadenylate synthetase-dependent) [Source:HGNC Symbol;Acc:10050]
C4orf52	ENSG00000250317	4(1):25915814-25931504	1.50284	4.78977e-05	Uncharacterized protein C4orf52 [Source:UniProtKB/Swiss-Prot;Acc:Q8N5G0]
ZNF460	ENSG00000197714	19(1):57791419-57805436	1.50227	2.2516e-06	zinc finger protein 460 [Source:HGNC Symbol;Acc:21628]
PANK1	ENSG00000152782	10(-1):91341196-91405329	1.50173	3.7e-09	pantothenate kinase 1 [Source:HGNC Symbol;Acc:8598]
SLC25A3	ENSG00000075415	12(1):98987403-98995778	1.50142	0	solute carrier family 25 (mitochondrial carrier; phosphate carrier), member 3 [Source:HGNC Symbol;Acc:10989]
CAMK2N1	ENSG00000162545	1(-1):20808885-20812728	1.50127	0.000222953	calcium/calmodulin-dependent protein kinase II inhibitor 1 [Source:HGNC Symbol;Acc:24190]
TET3	ENSG00000187605	2(1):74273450-74335303	1.50105	0	tet oncogene family member 3 [Source:HGNC Symbol;Acc:28313]
ZBTB4	ENSG00000174282	17(-1):7362686-7387568	1.50064	0	zinc finger and BTB domain containing 4 [Source:HGNC Symbol;Acc:23847]
EIF3F	ENSG00000175390	11(1):8008437-8019707	1.50061	0.000150165	eukaryotic translation initiation factor 3, subunit F [Source:HGNC Symbol;Acc:3275]
PDE6D	ENSG00000156973	2(-1):232597136-232645989	1.50052	1.20516e-05	phosphodiesterase 6D, cGMP-specific, rod, delta [Source:HGNC Symbol;Acc:8788]
ZNF2	ENSG00000163067	2(1):95831177-95850065	1.50032	8.62967e-05	zinc finger protein 2 [Source:HGNC Symbol;Acc:12991]
TRANK1	ENSG00000168016	3(-1):36868309-36986548	1.5	8.565e-06	tetratricopeptide repeat and ankyrin repeat containing 1 [Source:HGNC Symbol;Acc:29011]
FIZ1	ENSG00000179943	19(-1):56102738-56113336	1.49966	0.0231242	FLT3-interacting zinc finger 1 [Source:HGNC Symbol;Acc:25917]
C1orf74	ENSG00000162757	1(-1):209955661-209957904	1.49885	0.000311109	UPF0739 protein C1orf74 [Source:UniProtKB/Swiss-Prot;Acc:Q96LT6]
ZNF688	ENSG00000229809	16(-1):30581025-30584056	1.49777	0.00450349	zinc finger protein 688 [Source:HGNC Symbol;Acc:30489]
SRSF8	ENSG00000180771	11(1):94800083-94802666	1.49718	4.83e-08	serine/arginine-rich splicing factor 8 [Source:HGNC Symbol;Acc:16988]
PDE7B	ENSG00000171408	6(1):136172803-136516710	1.49645	0.000147507	phosphodiesterase 7B [Source:HGNC Symbol;Acc:8792]
GNPDA2	ENSG00000163281	4(-1):44703885-44728612	1.4963	6.921e-07	glucosamine-6-phosphate deaminase 2 [Source:HGNC Symbol;Acc:21526]
ZBTB7C	ENSG00000184828	18(-1):45553258-45567497	1.49598	0.00390799	zinc finger and BTB domain containing 7C [Source:HGNC Symbol;Acc:31700]
URM1	ENSG00000167118	9(1):131133598-131153015	1.49396	0.000100608	ubiquitin related modifier 1 [Source:HGNC Symbol;Acc:28378]
CD180	ENSG00000134061	5(-1):66478106-66492627	1.49309	0.0302549	CD180 molecule [Source:HGNC Symbol;Acc:6726]
HOXC4	ENSG00000198353	12(1):54410642-54449814	1.49146	2.05031e-05	homeobox C4 [Source:HGNC Symbol;Acc:5126]
KLHL9	ENSG00000198642	9(-1):21331545-21335241	1.49115	0.000128114	kelch-like 9 (Drosophila) [Source:HGNC Symbol;Acc:18732]
IRS1	ENSG00000169047	2(-1):227596033-227664475	1.49104	0	insulin receptor substrate 1 [Source:HGNC Symbol;Acc:6125]
INPP5D	ENSG00000168918	2(1):233924677-234116551	1.49017	6e-10	inositol polyphosphate-5-phosphatase, 145kDa [Source:HGNC Symbol;Acc:6079]
RNF44	ENSG00000146083	5(-1):175953700-175965026	1.48781	2e-10	ring finger protein 44 [Source:HGNC Symbol;Acc:19180]
HIC2	ENSG00000169635	22(1):21771693-21805748	1.48771	5.36516e-05	hypermethylated in cancer 2 [Source:HGNC Symbol;Acc:18595]
C17orf61	ENSG00000205544	17(-1):7306297-7307418	1.48717	2.7458e-06	UPF0451 protein C17orf61 Precursor [Source:UniProtKB/Swiss-Prot;Acc:Q8N2U0]
DTX3L	ENSG00000163840	3(1):122283140-122294050	1.48659	1.58e-08	deltex 3-like (Drosophila) [Source:HGNC Symbol;Acc:30323]
KRT23	ENSG00000108244	17(-1):39078949-39093836	1.48652	8.027e-07	keratin 23 (histone deacetylase inducible) [Source:HGNC Symbol;Acc:6438]
PAPSS2	ENSG00000198682	10(1):89419476-89507460	1.48593	0	3'-phosphoadenosine 5'-phosphosulfate synthase 2 [Source:HGNC Symbol;Acc:8604]
PLCL2	ENSG00000154822	3(1):16844159-17135444	1.48466	0.000266122	phospholipase C-like 2 [Source:HGNC Symbol;Acc:9064]
RNF216L	ENSG00000196204	7(1):5013647-5112851	1.48454	6.2e-08	ring finger protein 216-like [Source:HGNC Symbol;Acc:33610]
NEFM	ENSG00000104722	8(1):24771273-24776606	1.48442	0.00808573	neurofilament, medium polypeptide [Source:HGNC Symbol;Acc:7734]
CYTIP	ENSG00000115165	2(-1):158271133-158345473	1.48397	0.00376517	cytohesin 1 interacting protein [Source:HGNC Symbol;Acc:9506]
RGS5	ENSG00000143248	1(-1):163112089-163172963	1.48215	0.000223415	regulator of G-protein signaling 5 [Source:HGNC Symbol;Acc:10001]
ZNF217	ENSG00000171940	20(-1):52183612-52210801	1.48118	1.4e-09	zinc finger protein 217 [Source:HGNC Symbol;Acc:13009]
FEM1A	ENSG00000141965	19(1):4791757-4795569	1.48074	0.000740387	fem-1 homolog a (C. elegans) [Source:HGNC Symbol;Acc:16934]
LMO4	ENSG00000143013	1(1):87794151-87814604	1.48061	3.76e-08	LIM domain only 4 [Source:HGNC Symbol;Acc:6644]
DYRK2	ENSG00000127334	12(1):68042501-68056444	1.48013	4.88334e-05	dual-specificity tyrosine-(Y)-phosphorylation regulated kinase 2 [Source:HGNC Symbol;Acc:3093]
C1orf106	ENSG00000163362	1(1):200860639-200884863	1.47994	0.000357512	Uncharacterized protein C1orf106 [Source:UniProtKB/Swiss-Prot;Acc:Q3KP66]
EIF1AY	ENSG00000198692	Y(1):22737611-22755040	1.47869	0.0241997	eukaryotic translation initiation factor 1A, Y-linked [Source:HGNC Symbol;Acc:3252]
OPA3	ENSG00000125741	19(-1):46030685-46105470	1.4786	0.000195697	optic atrophy 3 (autosomal recessive, with chorea and spastic paraplegia) [Source:HGNC Symbol;Acc:8142]
SYT14	ENSG00000143469	1(1):210111538-210337636	1.47796	0.0397534	synaptotagmin XIV [Source:HGNC Symbol;Acc:23143]
SLC25A22	ENSG00000177542	11(-1):790476-798269	1.47788	1e-10	solute carrier family 25 (mitochondrial carrier: glutamate), member 22 [Source:HGNC Symbol;Acc:19954]
ZNF45	ENSG00000124459	19(-1):44416776-44439411	1.47593	3.8522e-06	zinc finger protein 45 [Source:HGNC Symbol;Acc:13111]
ZFP41	ENSG00000181638	8(1):144328991-144359099	1.4755	9.21616e-05	zinc finger protein 41 homolog (mouse) [Source:HGNC Symbol;Acc:26786]
CCNB1IP1	ENSG00000100814	14(-1):20779527-20801457	1.47506	0.00179269	cyclin B1 interacting protein 1 [Source:HGNC Symbol;Acc:19437]
NOB1	ENSG00000141101	16(-1):69775744-69788843	1.47452	7.1e-09	NIN1/RPN12 binding protein 1 homolog (S. cerevisiae) [Source:HGNC Symbol;Acc:29540]
GPN2	ENSG00000142751	1(-1):27202624-27216869	1.47411	1.28e-08	GPN-loop GTPase 2 [Source:HGNC Symbol;Acc:25513]
APPL2	ENSG00000136044	12(-1):105567075-105630008	1.47387	0	adaptor protein, phosphotyrosine interaction, PH domain and leucine zipper containing 2 [Source:HGNC Symbol;Acc:18242]
ZNF75D	ENSG00000186376	X(-1):134382889-134478012	1.47306	1.24594e-05	zinc finger protein 75D [Source:HGNC Symbol;Acc:13145]
EIF4A2	ENSG00000156976	3(1):186501336-186507686	1.47069	2.24e-08	microRNA 1248 [Source:HGNC Symbol;Acc:35314]
CCDC97	ENSG00000142039	19(1):41816094-41830787	1.47061	2.2331e-06	coiled-coil domain containing 97 [Source:HGNC Symbol;Acc:28289]
TMEM14C	ENSG00000111843	6(1):10723148-10731362	1.47033	2.4649e-06	transmembrane protein 14C [Source:HGNC Symbol;Acc:20952]
BBS12	ENSG00000181004	4(1):123653857-123666097	1.47001	0.00973528	Bardet-Biedl syndrome 12 [Source:HGNC Symbol;Acc:26648]
CDC42EP1	ENSG00000128283	22(1):37956471-37965408	1.46956	5.8738e-06	CDC42 effector protein (Rho GTPase binding) 1 [Source:HGNC Symbol;Acc:17014]
CTXN1	ENSG00000178531	19(-1):7989372-7991051	1.46943	0.000332261	cortexin 1 [Source:HGNC Symbol;Acc:31108]
PQLC3	ENSG00000162976	2(1):11295532-11318996	1.46933	3.6715e-06	PQ loop repeat containing 3 [Source:HGNC Symbol;Acc:28503]
ANKRD33B	ENSG00000164236	5(1):10564435-10657928	1.46787	1.41738e-05	ankyrin repeat domain 33B [Source:HGNC Symbol;Acc:35240]
LATS2	ENSG00000150457	13(-1):21547178-21635722	1.46686	8.18e-08	LATS, large tumor suppressor, homolog 2 (Drosophila) [Source:HGNC Symbol;Acc:6515]
GPCPD1	ENSG00000125772	20(-1):5525081-5591672	1.46392	5.12e-08	glycerophosphocholine phosphodiesterase GDE1 homolog (S. cerevisiae) [Source:HGNC Symbol;Acc:26957]
NUDT9	ENSG00000170502	4(1):88343735-88380606	1.46392	0.00171083	nudix (nucleoside diphosphate linked moiety X)-type motif 9 [Source:HGNC Symbol;Acc:8056]
RP11-282K6.3	ENSG00000164012	1(1):43681027-43719862	1.46389	0.0334662	WD repeat-containing protein 65 [Source:UniProtKB/Swiss-Prot;Acc:Q96MR6]
PDSS2	ENSG00000164494	6(-1):107473761-107780779	1.46387	5.5848e-06	prenyl (decaprenyl) diphosphate synthase, subunit 2 [Source:HGNC Symbol;Acc:23041]
CSDA	ENSG00000060138	12(-1):10851676-10875953	1.46356	7e-10	cold shock domain protein A pseudogene 1 [Source:HGNC Symbol;Acc:2429]
TOB2	ENSG00000183864	22(-1):41829492-41843027	1.46342	1.18e-08	transducer of ERBB2, 2 [Source:HGNC Symbol;Acc:11980]
RP11-101E3.4	ENSG00000251184	9(1):131698859-131719300	1.46327	0.000336716	ENSG00000251184
IGBP1	ENSG00000089289	X(1):69353299-69386176	1.46212	7e-10	immunoglobulin (CD79A) binding protein 1 [Source:HGNC Symbol;Acc:5461]
PGBD2	ENSG00000185220	1(1):249200395-249214805	1.46065	0.00213576	piggyBac transposable element derived 2 [Source:HGNC Symbol;Acc:19399]
FGA	ENSG00000171560	4(-1):155504280-155511897	1.45974	0.00900415	fibrinogen alpha chain [Source:HGNC Symbol;Acc:3661]
EPN3	ENSG00000049283	17(1):48610048-48621110	1.45954	1.27e-08	epsin 3 [Source:HGNC Symbol;Acc:18235]
NT5DC1	ENSG00000178425	6(1):116421999-116566852	1.45933	1.45311e-05	5'-nucleotidase domain containing 1 [Source:HGNC Symbol;Acc:21556]
CISD2	ENSG00000145354	4(1):103790135-103813964	1.45809	4.6912e-06	CDGSH iron sulfur domain 2 [Source:HGNC Symbol;Acc:24212]
KLHL15	ENSG00000174010	X(-1):24001841-24045303	1.45665	0.00188146	kelch-like 15 (Drosophila) [Source:HGNC Symbol;Acc:29347]
NLGN2	ENSG00000169992	17(1):7311502-7323179	1.45644	1.17901e-05	neuroligin 2 [Source:HGNC Symbol;Acc:14290]
CHST3	ENSG00000122863	10(1):73724120-73773322	1.45629	0.000432405	carbohydrate (chondroitin 6) sulfotransferase 3 [Source:HGNC Symbol;Acc:1971]
ZSCAN12	ENSG00000158691	6(-1):28346732-28367544	1.45589	0.0490171	zinc finger and SCAN domain containing 12 [Source:HGNC Symbol;Acc:13172]
GABPA	ENSG00000154727	21(1):27106880-27144771	1.45545	4.17847e-05	GA binding protein transcription factor, alpha subunit 60kDa [Source:HGNC Symbol;Acc:4071]
RPS21	ENSG00000171858	20(1):60962172-60963576	1.45519	1.0885e-06	ribosomal protein S21 [Source:HGNC Symbol;Acc:10409]
CYTH3	ENSG00000008256	7(-1):6201414-6312279	1.45518	2.8e-09	cytohesin 3 [Source:HGNC Symbol;Acc:9504]
APEX1	ENSG00000100823	14(1):20923290-20925929	1.45492	0	APEX nuclease (multifunctional DNA repair enzyme) 1 [Source:HGNC Symbol;Acc:587]
ANGEL2	ENSG00000174606	1(-1):213165525-213189170	1.45308	0	angel homolog 2 (Drosophila) [Source:HGNC Symbol;Acc:30534]
NKX3-1	ENSG00000167034	8(-1):23536206-23540450	1.45264	0.0023514	NK3 homeobox 1 [Source:HGNC Symbol;Acc:7838]
TATDN2	ENSG00000157014	3(1):10290177-10327480	1.45263	5.05e-08	TatD DNase domain containing 2 [Source:HGNC Symbol;Acc:28988]
N6AMT1	ENSG00000156239	21(-1):30244513-30257697	1.45226	7.2336e-06	N-6 adenine-specific DNA methyltransferase 1 (putative) [Source:HGNC Symbol;Acc:16021]
ZBTB43	ENSG00000169155	9(1):129567285-129600489	1.4505	1.27132e-05	zinc finger and BTB domain containing 43 [Source:HGNC Symbol;Acc:17908]
MEPCE	ENSG00000146834	7(1):100026413-100031749	1.44996	2e-09	methylphosphate capping enzyme [Source:HGNC Symbol;Acc:20247]
C1orf109	ENSG00000116922	1(-1):38147250-38157888	1.44912	2.984e-07	Uncharacterized protein C1orf109 [Source:UniProtKB/Swiss-Prot;Acc:Q9NX04]
SNX18	ENSG00000178996	5(1):53813589-53842416	1.44878	3.09661e-05	sorting nexin 18 [Source:HGNC Symbol;Acc:19245]
BMP4	ENSG00000125378	14(-1):54416457-54423554	1.44858	4e-10	bone morphogenetic protein 4 [Source:HGNC Symbol;Acc:1071]
POLR1E	ENSG00000137054	9(1):37485931-37506493	1.44687	0	polymerase (RNA) I polypeptide E, 53kDa [Source:HGNC Symbol;Acc:17631]
ANAPC16	ENSG00000166295	10(1):73975787-73995616	1.44666	1.7861e-06	anaphase promoting complex subunit 16 [Source:HGNC Symbol;Acc:26976]
SYT17	ENSG00000103528	16(1):19179582-19278554	1.44627	1.01e-08	synaptotagmin XVII [Source:HGNC Symbol;Acc:24119]
ETHE1	ENSG00000105755	19(-1):44010872-44031397	1.44617	1.1e-09	ethylmalonic encephalopathy 1 [Source:HGNC Symbol;Acc:23287]
PNMA1	ENSG00000176903	14(-1):74178486-74181128	1.44606	2.7228e-05	paraneoplastic antigen MA1 [Source:HGNC Symbol;Acc:9158]
B9D1	ENSG00000108641	17(-1):19240867-19281495	1.44505	8.05286e-05	B9 protein domain 1 [Source:HGNC Symbol;Acc:24123]
SLC25A21	ENSG00000183032	14(-1):37147126-37641865	1.44501	0.00190147	solute carrier family 25 (mitochondrial oxodicarboxylate carrier), member 21 [Source:HGNC Symbol;Acc:14411]
SNX12	ENSG00000147164	X(-1):70271069-70288246	1.44409	0.00404962	sorting nexin 12 [Source:HGNC Symbol;Acc:14976]
PPP1R15B	ENSG00000158615	1(-1):204372494-204380945	1.44395	0	protein phosphatase 1, regulatory (inhibitor) subunit 15B [Source:HGNC Symbol;Acc:14951]
PRUNE	ENSG00000143363	1(1):150980937-151008189	1.4433	0	prune homolog (Drosophila) [Source:HGNC Symbol;Acc:13420]
NMRAL1	ENSG00000153406	16(-1):4511692-4526307	1.44195	4.1e-09	NmrA-like family domain containing 1 [Source:HGNC Symbol;Acc:24987]
CACNB2	ENSG00000165995	10(1):18429606-18830798	1.44165	0.000227016	calcium channel, voltage-dependent, beta 2 subunit [Source:HGNC Symbol;Acc:1402]
C7orf11	ENSG00000168303	7(-1):40172342-40174258	1.44131	7.10886e-05	TTD non-photosensitive 1 protein [Source:UniProtKB/Swiss-Prot;Acc:Q8TAP9]
CCRK	ENSG00000156345	9(-1):90581361-90589695	1.44101	0.000214696	cyclin-dependent kinase 20 [Source:HGNC Symbol;Acc:21420]
HMGN4	ENSG00000182952	6(1):26538572-26547162	1.44061	5.19e-08	high mobility group nucleosomal binding domain 4 [Source:HGNC Symbol;Acc:4989]
DAPK1	ENSG00000196730	9(1):90112143-90323549	1.44036	0	death-associated protein kinase 1 [Source:HGNC Symbol;Acc:2674]
C6orf204	ENSG00000111860	6(-1):118781944-119031242	1.43985	3.063e-07	Coiled-coil domain-containing protein C6orf204 (Serologically defined breast cancer antigen NY-BR-15) [Source:UniProtKB/Swiss-Prot;Acc:Q5SZL2]
SEC22C	ENSG00000093183	3(-1):42589463-42642572	1.43981	0	SEC22 vesicle trafficking protein homolog C (S. cerevisiae) [Source:HGNC Symbol;Acc:16828]
ISCU	ENSG00000136003	12(1):108955239-108963158	1.43884	4.25e-08	iron-sulfur cluster scaffold homolog (E. coli) [Source:HGNC Symbol;Acc:29882]
DOCK4	ENSG00000128512	7(-1):111366165-111846462	1.43813	0	dedicator of cytokinesis 4 [Source:HGNC Symbol;Acc:19192]
KLHL7	ENSG00000122550	7(1):23145353-23215036	1.43775	0	kelch-like 7 (Drosophila) [Source:HGNC Symbol;Acc:15646]
DNASE1	ENSG00000213918	16(1):3690846-3714063	1.43774	3.1699e-05	deoxyribonuclease I [Source:HGNC Symbol;Acc:2956]
RPL36	ENSG00000130255	19(1):5690272-5691678	1.43691	0.000195803	ribosomal protein L36 [Source:HGNC Symbol;Acc:13631]
MRAS	ENSG00000158186	3(1):138066539-138124377	1.43582	8.52e-08	muscle RAS oncogene homolog [Source:HGNC Symbol;Acc:7227]
DPH2	ENSG00000132768	1(1):44435653-44439045	1.43343	0	DPH2 homolog (S. cerevisiae) [Source:HGNC Symbol;Acc:3004]
KIAA1161	ENSG00000164976	9(-1):34368902-34376894	1.43269	0.00144231	KIAA1161 [Source:HGNC Symbol;Acc:19918]
UGT1A3	ENSG00000243135	2(1):234622428-234681945	1.43261	0.00622932	UDP glucuronosyltransferase 1 family, polypeptide A3 [Source:HGNC Symbol;Acc:12535]
EIF3M	ENSG00000149100	11(1):32605344-32624369	1.43126	0	eukaryotic translation initiation factor 3, subunit M [Source:HGNC Symbol;Acc:24460]
TBKBP1	ENSG00000198933	17(1):45772630-45789427	1.43087	0.000148694	TBK1 binding protein 1 [Source:HGNC Symbol;Acc:30140]
TTC9C	ENSG00000162222	11(1):62495583-62506107	1.43058	4.272e-06	tetratricopeptide repeat domain 9C [Source:HGNC Symbol;Acc:28432]
SGPP1	ENSG00000126821	14(-1):64150937-64194773	1.4305	0.0074576	sphingosine-1-phosphate phosphatase 1 [Source:HGNC Symbol;Acc:17720]
DUSP6	ENSG00000139318	12(-1):89741839-89746296	1.43048	0.0019364	dual specificity phosphatase 6 [Source:HGNC Symbol;Acc:3072]
ZBTB45	ENSG00000119574	19(-1):59024899-59031188	1.42967	0.000181986	zinc finger and BTB domain containing 45 [Source:HGNC Symbol;Acc:23715]
AC004148.1	ENSG00000215099	17(1):5328459-5336196	1.42945	0.00130597	CDNA FLJ25625 fis, clone STM02974 [Source:UniProtKB/TrEMBL;Acc:Q8N1H0]
C14orf4	ENSG00000119669	14(-1):77490888-77494622	1.42931	2.628e-06	Enhanced at puberty protein 1 [Source:UniProtKB/Swiss-Prot;Acc:Q9H1B7]
CORO6	ENSG00000167549	17(-1):27941774-27949860	1.42906	4.69902e-05	coronin 6 [Source:HGNC Symbol;Acc:21356]
C3orf39	ENSG00000144647	3(-1):43120724-43147565	1.429	1.0112e-06	Uncharacterized glycosyltransferase AGO61 Precursor (EC 2.4.-.-) [Source:UniProtKB/Swiss-Prot;Acc:Q8NAT1]
GBA	ENSG00000177628	1(-1):155204239-155215325	1.42842	0.000222879	glucosidase, beta, acid [Source:HGNC Symbol;Acc:4177]
NAP1L1	ENSG00000187109	12(-1):76438672-76478738	1.42839	6e-10	nucleosome assembly protein 1-like 1 [Source:HGNC Symbol;Acc:7637]
GCM1	ENSG00000137270	6(-1):52991762-53013627	1.42719	0.0037115	glial cells missing homolog 1 (Drosophila) [Source:HGNC Symbol;Acc:4197]
ZNF668	ENSG00000167394	16(-1):31072164-31085641	1.42702	0.0209484	zinc finger protein 668 [Source:HGNC Symbol;Acc:25821]
MRPL45	ENSG00000174100	17(1):36452998-36479100	1.427	0.000116443	mitochondrial ribosomal protein L45 [Source:HGNC Symbol;Acc:16651]
PPARD	ENSG00000112033	6(1):35310335-35395968	1.4256	0	peroxisome proliferator-activated receptor delta [Source:HGNC Symbol;Acc:9235]
ZNF618	ENSG00000157657	9(1):116638559-116818874	1.42528	6.3e-09	zinc finger protein 618 [Source:HGNC Symbol;Acc:29416]
YIF1A	ENSG00000174851	11(-1):66052051-66056638	1.42478	7.311e-07	Yip1 interacting factor homolog A (S. cerevisiae) [Source:HGNC Symbol;Acc:16688]
FAM84B	ENSG00000168672	8(-1):127564684-127570711	1.42104	2.313e-07	family with sequence similarity 84, member B [Source:HGNC Symbol;Acc:24166]
AC013480.1	ENSG00000205086	2(-1):42162508-42180943	1.42032	0.0129432	Putative uncharacterized protein ENSP00000384833 [Source:UniProtKB/TrEMBL;Acc:B5MCW7]
OSR1	ENSG00000143867	2(-1):19551247-19558384	1.41997	3.52658e-05	odd-skipped related 1 (Drosophila) [Source:HGNC Symbol;Acc:8111]
PRSS1	ENSG00000204983	7(1):142457319-142460927	1.41982	1.87798e-05	protease, serine, 2 (trypsin 2) [Source:HGNC Symbol;Acc:9483]
ACSL1	ENSG00000151726	4(-1):185676750-185747215	1.4197	0	acyl-CoA synthetase long-chain family member 1 [Source:HGNC Symbol;Acc:3569]
SMCR7L	ENSG00000100335	22(1):39896105-39914136	1.41865	0	Smith-Magenis syndrome chromosome region, candidate 7-like [Source:HGNC Symbol;Acc:25979]
SHROOM3	ENSG00000138771	4(1):77356251-77704406	1.41785	0	shroom family member 3 [Source:HGNC Symbol;Acc:30422]
AC015976.3	ENSG00000172878	2(1):172864490-172945763	1.41657	1.7985e-06	Methionine aminopeptidase 1D, mitochondrial Precursor (EC 3.4.11.18) [Source:UniProtKB/Swiss-Prot;Acc:Q6UB28]
KIAA1602	ENSG00000167566	12(-1):50184928-50222208	1.41615	0.00124643	NCK-associated protein 5-like [Source:HGNC Symbol;Acc:29321]
RP11-884K10.5	ENSG00000113811	3(-1):53919226-53925989	1.41562	0.00116638	Selenoprotein K (SelK) [Source:UniProtKB/Swiss-Prot;Acc:Q9Y6D0]
ADPRHL1	ENSG00000153531	13(-1):114076260-114107839	1.41547	0.000144531	ADP-ribosylhydrolase like 1 [Source:HGNC Symbol;Acc:21303]
KBTBD3	ENSG00000182359	11(-1):105921825-105948465	1.41531	0.00118747	kelch repeat and BTB (POZ) domain containing 3 [Source:HGNC Symbol;Acc:22934]
TBC1D22B	ENSG00000065491	6(1):37225548-37300745	1.41529	0	TBC1 domain family, member 22B [Source:HGNC Symbol;Acc:21602]
GATAD1	ENSG00000157259	7(1):92076765-92088742	1.41515	3.74347e-05	GATA zinc finger domain containing 1 [Source:HGNC Symbol;Acc:29941]
CHST6	ENSG00000183196	16(-1):75507022-75529305	1.41431	0.0350632	carbohydrate (N-acetylglucosamine 6-O) sulfotransferase 6 [Source:HGNC Symbol;Acc:6938]
WIPI1	ENSG00000070540	17(-1):66417422-66453653	1.41398	0	WD repeat domain, phosphoinositide interacting 1 [Source:HGNC Symbol;Acc:25471]
THOC6	ENSG00000131652	16(1):3074032-3077756	1.41382	0	THO complex 6 homolog (Drosophila) [Source:HGNC Symbol;Acc:28369]
TMEM127	ENSG00000135956	2(-1):96915946-96931751	1.41377	4.31e-08	transmembrane protein 127 [Source:HGNC Symbol;Acc:26038]
ST6GALNAC5	ENSG00000117069	1(1):77333126-77529743	1.41276	0.00732802	ST6 (alpha-N-acetyl-neuraminyl-2,3-beta-galactosyl-1,3)-N-acetylgalactosaminide alpha-2,6-sialyltransferase 5 [Source:HGNC Symbol;Acc:19342]
PHB2	ENSG00000215021	12(-1):7074517-7079916	1.4126	0	prohibitin 2 [Source:HGNC Symbol;Acc:30306]
RNF11	ENSG00000123091	1(1):51701930-51739119	1.41253	1.08596e-05	ring finger protein 11 [Source:HGNC Symbol;Acc:10056]
NR4A3	ENSG00000119508	9(1):102584137-102629173	1.41252	0.00013763	nuclear receptor subfamily 4, group A, member 3 [Source:HGNC Symbol;Acc:7982]
MSX1	ENSG00000163132	4(1):4861389-4865663	1.4123	6.15683e-05	msh homeobox 1 [Source:HGNC Symbol;Acc:7391]
THAP11	ENSG00000168286	16(1):67876213-67878100	1.4118	2.7649e-06	THAP domain containing 11 [Source:HGNC Symbol;Acc:23194]
RPL22L1	ENSG00000163584	3(-1):170582667-170588045	1.41128	0.000288012	ribosomal protein L22-like 1 [Source:HGNC Symbol;Acc:27610]
SBK1	ENSG00000188322	16(1):28303840-28335162	1.41124	3.287e-07	SH3-binding domain kinase 1 [Source:HGNC Symbol;Acc:17699]
FTSJD1	ENSG00000180917	16(-1):71316204-71323513	1.41046	0.00118834	FtsJ methyltransferase domain containing 1 [Source:HGNC Symbol;Acc:25635]
TRIM26	ENSG00000234127	6(-1):30152233-30190201	1.40933	1e-10	Tripartite motif-containing protein 26 (Zinc finger protein 173)(Acid finger protein)(AFP)(RING finger protein 95) [Source:UniProtKB/Swiss-Prot;Acc:Q12899]
USP30	ENSG00000135093	12(1):109460894-109525821	1.40872	3.32e-08	ubiquitin specific peptidase 30 [Source:HGNC Symbol;Acc:20065]
ZNF449	ENSG00000173275	X(1):134477628-134497338	1.40799	7.69652e-05	zinc finger protein 449 [Source:HGNC Symbol;Acc:21039]
PIGV	ENSG00000060642	1(1):27114455-27124886	1.40794	1.01e-08	phosphatidylinositol glycan anchor biosynthesis, class V [Source:HGNC Symbol;Acc:26031]
NLE1	ENSG00000073536	17(-1):33455772-33469323	1.40702	5.49e-08	notchless homolog 1 (Drosophila) [Source:HGNC Symbol;Acc:19889]
UBXN1	ENSG00000162191	11(-1):62443973-62446567	1.40501	0	UBX domain protein 1 [Source:HGNC Symbol;Acc:18402]
TRAM2	ENSG00000065308	6(-1):52362202-52441862	1.40463	0	translocation associated membrane protein 2 [Source:HGNC Symbol;Acc:16855]
ZNF729	ENSG00000196350	19(1):22486559-22501274	1.4045	0.0171298	zinc finger protein 729 [Source:HGNC Symbol;Acc:32464]
IFI35	ENSG00000068079	17(1):41158742-41166475	1.40442	0.000405926	interferon-induced protein 35 [Source:HGNC Symbol;Acc:5399]
DEDD2	ENSG00000160570	19(-1):42702751-42724275	1.40378	1.5e-09	death effector domain containing 2 [Source:HGNC Symbol;Acc:24450]
ZNF619	ENSG00000177873	3(1):40518604-40531727	1.40294	7.2e-08	zinc finger protein 619 [Source:HGNC Symbol;Acc:26910]
EHHADH	ENSG00000113790	3(-1):184908414-184971886	1.40264	6.8125e-06	enoyl-CoA, hydratase/3-hydroxyacyl CoA dehydrogenase [Source:HGNC Symbol;Acc:3247]
TRIM2	ENSG00000109654	4(1):154074270-154260474	1.4023	2e-10	tripartite motif-containing 2 [Source:HGNC Symbol;Acc:15974]
SOX4	ENSG00000124766	6(1):21594071-21596235	1.4013	8.32e-08	SRY (sex determining region Y)-box 4 [Source:HGNC Symbol;Acc:11200]
PDP2	ENSG00000172840	16(1):66914383-66924992	1.40073	9.351e-07	pyruvate dehyrogenase phosphatase catalytic subunit 2 [Source:HGNC Symbol;Acc:30263]
TSPAN18	ENSG00000157570	11(1):44785976-44953975	1.40037	8e-10	tetraspanin 18 [Source:HGNC Symbol;Acc:20660]
CTDSPL	ENSG00000144677	3(1):37903125-38025960	1.39916	1e-10	CTD (carboxy-terminal domain, RNA polymerase II, polypeptide A) small phosphatase-like [Source:HGNC Symbol;Acc:16890]
SIAH2	ENSG00000181788	3(-1):150458911-150481263	1.3988	4.9072e-06	seven in absentia homolog 2 (Drosophila) [Source:HGNC Symbol;Acc:10858]
ERAP1	ENSG00000164307	5(-1):96095244-96149848	1.39858	0.000138657	endoplasmic reticulum aminopeptidase 1 [Source:HGNC Symbol;Acc:18173]
VGLL3	ENSG00000206538	3(-1):86987123-87040269	1.39856	0.0131306	vestigial like 3 (Drosophila) [Source:HGNC Symbol;Acc:24327]
ZNF48	ENSG00000180035	16(1):30406777-30411427	1.3982	0.000187237	zinc finger protein 48 [Source:HGNC Symbol;Acc:13114]
ZDHHC5	ENSG00000156599	11(1):57435368-57468659	1.39775	0	zinc finger, DHHC-type containing 5 [Source:HGNC Symbol;Acc:18472]
SESN2	ENSG00000130766	1(1):28586006-28609001	1.39762	3.527e-07	sestrin 2 [Source:HGNC Symbol;Acc:20746]
FAM81A	ENSG00000157470	15(1):59730372-59815751	1.39738	0.000231156	family with sequence similarity 81, member A [Source:HGNC Symbol;Acc:28379]
HOXB13	ENSG00000159184	17(-1):46802129-46806120	1.39512	3.07037e-05	homeobox B13 [Source:HGNC Symbol;Acc:5112]
MID1IP1	ENSG00000165175	X(1):38660685-38665781	1.39501	0.000809321	MID1 interacting protein 1 (gastrulation specific G12 homolog (zebrafish)) [Source:HGNC Symbol;Acc:20715]
DCAKD	ENSG00000172992	17(-1):43100707-43138473	1.39418	4.64e-08	dephospho-CoA kinase domain containing [Source:HGNC Symbol;Acc:26238]
FGF19	ENSG00000162344	11(-1):69513004-69519410	1.39271	0.000514428	fibroblast growth factor 19 [Source:HGNC Symbol;Acc:3675]
FAM195B	ENSG00000225663	17(-1):79780287-79791168	1.39265	5.02475e-05	family with sequence similarity 195, member B [Source:HGNC Symbol;Acc:28007]
AC174470.1	ENSG00000215621	17(-1):79780287-79784539	1.39265	5.02475e-05	Protein FAM195B [Source:UniProtKB/Swiss-Prot;Acc:C9JLW8]
KCTD13	ENSG00000174943	16(-1):29916333-29937545	1.39234	1.0202e-06	potassium channel tetramerisation domain containing 13 [Source:HGNC Symbol;Acc:22234]
ZNF25	ENSG00000175395	10(-1):38238795-38265561	1.39193	8.3938e-06	zinc finger protein 25 [Source:HGNC Symbol;Acc:13043]
RNF19B	ENSG00000116514	1(-1):33402047-33430415	1.39183	0	ring finger protein 19B [Source:HGNC Symbol;Acc:26886]
WNT7B	ENSG00000188064	22(-1):46299304-46373008	1.3916	0.000195762	wingless-type MMTV integration site family, member 7B [Source:HGNC Symbol;Acc:12787]
SGK196	ENSG00000185900	8(1):42948657-42978323	1.39009	2.167e-07	Protein kinase-like protein SgK196 (Sugen kinase 196) [Source:UniProtKB/Swiss-Prot;Acc:Q9H5K3]
LIMS1	ENSG00000169756	2(1):109150856-109303694	1.38922	3.12849e-05	LIM and senescent cell antigen-like domains 1 [Source:HGNC Symbol;Acc:6616]
SLC25A43	ENSG00000077713	X(1):118533023-118588435	1.38815	5.389e-07	solute carrier family 25, member 43 [Source:HGNC Symbol;Acc:30557]
SEMG1	ENSG00000124233	20(1):43835638-43838414	1.38658	0.00192285	semenogelin I [Source:HGNC Symbol;Acc:10742]
RPS16	ENSG00000105193	19(-1):39923849-39926618	1.38603	5.28139e-05	ribosomal protein S16 [Source:HGNC Symbol;Acc:10396]
BOLA1	ENSG00000178096	1(1):149871155-149872347	1.38546	0.00190461	bolA homolog 1 (E. coli) [Source:HGNC Symbol;Acc:24263]
CORO2A	ENSG00000106789	9(-1):100883259-100954956	1.38527	2.2e-09	coronin, actin binding protein, 2A [Source:HGNC Symbol;Acc:2255]
ITPRIPL1	ENSG00000198885	2(1):96991062-96994091	1.38411	0.0352093	inositol 1,4,5-triphosphate receptor interacting protein-like 1 [Source:HGNC Symbol;Acc:29371]
INPP5E	ENSG00000148384	9(-1):139323075-139334274	1.38408	6.53445e-05	inositol polyphosphate-5-phosphatase, 72 kDa [Source:HGNC Symbol;Acc:21474]
BEX2	ENSG00000133134	X(-1):102564274-102565974	1.38378	0.0154716	brain expressed X-linked 2 [Source:HGNC Symbol;Acc:30933]
SERP1	ENSG00000120742	3(-1):150259780-150321015	1.38374	6.92e-08	stress-associated endoplasmic reticulum protein 1 [Source:HGNC Symbol;Acc:10759]
FAM46A	ENSG00000112773	6(-1):82455447-82462429	1.38249	5.5e-09	family with sequence similarity 46, member A [Source:HGNC Symbol;Acc:18345]
SLC35D1	ENSG00000116704	1(-1):67465016-67520080	1.38203	0.000356955	solute carrier family 35 (UDP-glucuronic acid/UDP-N-acetylgalactosamine dual transporter), member D1 [Source:HGNC Symbol;Acc:20800]
DDIT4L	ENSG00000145358	4(-1):101107029-101111655	1.38142	0.00136311	DNA-damage-inducible transcript 4-like [Source:HGNC Symbol;Acc:30555]
TMEM39B	ENSG00000121775	1(1):32537632-32568467	1.38138	9.1e-09	transmembrane protein 39B [Source:HGNC Symbol;Acc:25510]
SLC41A1	ENSG00000133065	1(-1):205758222-205782199	1.37973	0	solute carrier family 41, member 1 [Source:HGNC Symbol;Acc:19429]
USF1	ENSG00000158773	1(-1):161009041-161015769	1.37931	8.21e-08	upstream transcription factor 1 [Source:HGNC Symbol;Acc:12593]
KCNMB3	ENSG00000171121	3(-1):178957537-178984838	1.37916	0.00160654	potassium large conductance calcium-activated channel, subfamily M beta member 3 [Source:HGNC Symbol;Acc:6287]
SIGMAR1	ENSG00000147955	9(-1):34634717-34637806	1.37843	1e-10	sigma non-opioid intracellular receptor 1 [Source:HGNC Symbol;Acc:8157]
PHF12	ENSG00000109118	17(-1):27232271-27278789	1.37829	0	PHD finger protein 12 [Source:HGNC Symbol;Acc:20816]
MCC	ENSG00000171444	5(-1):112357796-112824527	1.37818	0	mutated in colorectal cancers [Source:HGNC Symbol;Acc:6935]
RIN3	ENSG00000100599	14(1):92980125-93155332	1.37803	7e-10	Ras and Rab interactor 3 [Source:HGNC Symbol;Acc:18751]
ATP1B3	ENSG00000069849	3(1):141595470-141645382	1.37786	0.00117629	ATPase, Na+/K+ transporting, beta 3 polypeptide [Source:HGNC Symbol;Acc:806]
FAM155B	ENSG00000130054	X(1):68725078-68752349	1.3777	1.487e-06	family with sequence similarity 155, member B [Source:HGNC Symbol;Acc:30701]
C12orf49	ENSG00000111412	12(-1):117153596-117175874	1.37698	1.2594e-06	UPF0454 protein C12orf49 Precursor [Source:UniProtKB/Swiss-Prot;Acc:Q9H741]
HMGN2	ENSG00000198830	1(1):26798902-26803131	1.37658	0.00219977	high-mobility group nucleosomal binding domain 2 [Source:HGNC Symbol;Acc:4986]
SRSF5	ENSG00000100650	14(1):70233808-70238722	1.37648	1.42802e-05	serine/arginine-rich splicing factor 5 [Source:HGNC Symbol;Acc:10787]
COX19	ENSG00000240230	7(-1):937538-1015235	1.37622	0	COX19 cytochrome c oxidase assembly homolog (S. cerevisiae) [Source:HGNC Symbol;Acc:28074]
DCUN1D3	ENSG00000188215	16(-1):20869397-20911660	1.37604	0.00499449	DCN1, defective in cullin neddylation 1, domain containing 3 (S. cerevisiae) [Source:HGNC Symbol;Acc:28734]
TGFBR2	ENSG00000163513	3(1):30647993-30735634	1.37579	6e-10	transforming growth factor, beta receptor II (70/80kDa) [Source:HGNC Symbol;Acc:11773]
DPM3	ENSG00000179085	1(-1):155112367-155113025	1.37572	0.00023336	dolichyl-phosphate mannosyltransferase polypeptide 3 [Source:HGNC Symbol;Acc:3007]
ADAM12	ENSG00000148848	10(-1):127702898-128077127	1.37545	0.00430603	ADAM metallopeptidase domain 12 [Source:HGNC Symbol;Acc:190]
MTBP	ENSG00000172167	8(1):121457662-121535875	1.37326	3.4e-09	Mdm2, transformed 3T3 cell double minute 2, p53 binding protein (mouse) binding protein, 104kDa [Source:HGNC Symbol;Acc:7417]
FUT11	ENSG00000196968	10(1):75532049-75535974	1.37309	0.00218442	fucosyltransferase 11 (alpha (1,3) fucosyltransferase) [Source:HGNC Symbol;Acc:19233]
FAM89B	ENSG00000176973	11(1):65339331-65341669	1.37302	0.000108824	family with sequence similarity 89, member B [Source:HGNC Symbol;Acc:16708]
UBL4A	ENSG00000102178	X(-1):153712058-153714971	1.37206	7.17452e-05	ubiquitin-like 4A [Source:HGNC Symbol;Acc:12505]
ZBTB7A	ENSG00000178951	19(-1):4045223-4066824	1.37144	1.4e-09	zinc finger and BTB domain containing 7A [Source:HGNC Symbol;Acc:18078]
DYNC1I2	ENSG00000077380	2(1):172543979-172604926	1.37128	0.000175096	dynein, cytoplasmic 1, intermediate chain 2 [Source:HGNC Symbol;Acc:2964]
RHOBTB1	ENSG00000072422	10(-1):62629200-62761198	1.37057	1.15661e-05	Rho-related BTB domain containing 1 [Source:HGNC Symbol;Acc:18738]
NIPA1	ENSG00000170113	15(-1):23043279-23100006	1.37053	1.32254e-05	non imprinted in Prader-Willi/Angelman syndrome 1 [Source:HGNC Symbol;Acc:17043]
TARSL2	ENSG00000185418	15(-1):102193955-102264645	1.37039	1.5e-09	threonyl-tRNA synthetase-like 2 [Source:HGNC Symbol;Acc:24728]
NONO	ENSG00000147140	X(1):70503042-70521016	1.36986	1e-10	non-POU domain containing, octamer-binding [Source:HGNC Symbol;Acc:7871]
MDFI	ENSG00000112559	6(1):41604930-41621981	1.36772	0.0394457	MyoD family inhibitor [Source:HGNC Symbol;Acc:6967]
RAB4B	ENSG00000167578	19(1):41277553-41302848	1.36737	0.0010478	RAB4B, member RAS oncogene family [Source:HGNC Symbol;Acc:9782]
PDE9A	ENSG00000160191	21(1):44073862-44195616	1.36698	5e-10	phosphodiesterase 9A [Source:HGNC Symbol;Acc:8795]
C10orf2	ENSG00000107815	10(1):102747293-102754158	1.36686	0	Twinkle protein, mitochondrial Precursor (EC 3.6.4.12)(T7 gp4-like protein with intramitochondrial nucleoid localization)(T7-like mitochondrial DNA helicase)(Progressive external ophthalmoplegia 1 protein) [Source:UniProtKB/Swiss-Prot;Acc:Q96RR1]
LMX1B	ENSG00000136944	9(1):129376722-129463311	1.36652	5.15931e-05	LIM homeobox transcription factor 1, beta [Source:HGNC Symbol;Acc:6654]
RNF122	ENSG00000133874	8(-1):33405273-33424643	1.36633	0.000215152	ring finger protein 122 [Source:HGNC Symbol;Acc:21147]
PITX2	ENSG00000164093	4(-1):111538582-111563117	1.36553	0.008466	paired-like homeodomain 2 [Source:HGNC Symbol;Acc:9005]
ZNF142	ENSG00000115568	2(-1):219502642-219524355	1.36517	0	zinc finger protein 142 [Source:HGNC Symbol;Acc:12927]
HNF4A	ENSG00000101076	20(1):42984441-43060030	1.36375	1.47e-08	hepatocyte nuclear factor 4, alpha [Source:HGNC Symbol;Acc:5024]
BCL2L13	ENSG00000099968	22(1):18111682-18213383	1.36342	0	BCL2-like 13 (apoptosis facilitator) [Source:HGNC Symbol;Acc:17164]
RPIA	ENSG00000153574	2(1):88991176-89050468	1.36313	3.39e-08	ribose 5-phosphate isomerase A [Source:HGNC Symbol;Acc:10297]
RPAIN	ENSG00000129197	17(1):5322961-5336340	1.36306	3.617e-07	RPA interacting protein [Source:HGNC Symbol;Acc:28641]
TMEM53	ENSG00000126106	1(-1):45100939-45140118	1.36299	7.91e-08	transmembrane protein 53 [Source:HGNC Symbol;Acc:26186]
SUSD3	ENSG00000157303	9(1):95820989-95847417	1.36251	0.0111229	sushi domain containing 3 [Source:HGNC Symbol;Acc:28391]
INPP5A	ENSG00000068383	10(1):134351332-134596984	1.36203	1e-10	inositol polyphosphate-5-phosphatase, 40kDa [Source:HGNC Symbol;Acc:6076]
ARRB1	ENSG00000137486	11(-1):74976482-75102501	1.3618	0	arrestin, beta 1 [Source:HGNC Symbol;Acc:711]
MLH3	ENSG00000119684	14(-1):75480467-75518235	1.36159	3.39e-08	mutL homolog 3 (E. coli) [Source:HGNC Symbol;Acc:7128]
C1orf116	ENSG00000182795	1(-1):207191866-207206605	1.36136	2.12087e-05	Specifically androgen-regulated gene protein [Source:UniProtKB/Swiss-Prot;Acc:Q9BW04]
KIAA0247	ENSG00000100647	14(1):70078309-70181861	1.36063	2.3398e-06	KIAA0247 [Source:HGNC Symbol;Acc:19956]
HMGA1	ENSG00000137309	6(1):34204577-34214008	1.36061	0.00104283	high mobility group AT-hook 1 [Source:HGNC Symbol;Acc:5010]
ADM	ENSG00000148926	11(1):10326596-10328942	1.3596	2.07958e-05	adrenomedullin [Source:HGNC Symbol;Acc:259]
ABL2	ENSG00000143322	1(-1):179068463-179198819	1.35858	2e-10	v-abl Abelson murine leukemia viral oncogene homolog 2 [Source:HGNC Symbol;Acc:77]
KLK8	ENSG00000129455	19(-1):51499264-51507085	1.35779	1.83948e-05	kallikrein-related peptidase 8 [Source:HGNC Symbol;Acc:6369]
RAB17	ENSG00000124839	2(-1):238482965-238512914	1.35775	7.80147e-05	RAB17, member RAS oncogene family [Source:HGNC Symbol;Acc:16523]
DBNDD1	ENSG00000003249	16(-1):90071281-90086536	1.35744	2.05729e-05	dysbindin (dystrobrevin binding protein 1) domain containing 1 [Source:HGNC Symbol;Acc:28455]
HERC6	ENSG00000138642	4(1):89299891-89364249	1.35742	1.446e-07	hect domain and RLD 6 [Source:HGNC Symbol;Acc:26072]
PI4KB	ENSG00000143393	1(-1):151264273-151300191	1.35685	1e-10	phosphatidylinositol 4-kinase, catalytic, beta [Source:HGNC Symbol;Acc:8984]
RARG	ENSG00000172819	12(-1):53604354-53626036	1.35621	8.2e-09	retinoic acid receptor, gamma [Source:HGNC Symbol;Acc:9866]
C6orf47	ENSG00000204439	6(-1):31626075-31628549	1.35584	0.00176024	G4 protein [Source:RefSeq peptide;Acc:NP_067007]
C12orf57	ENSG00000111678	12(1):7053186-7055085	1.3546	4.7204e-06	Protein C10 [Source:UniProtKB/Swiss-Prot;Acc:Q99622]
ZNF672	ENSG00000171161	1(1):249132479-249143736	1.35429	5.08e-08	zinc finger protein 672 [Source:HGNC Symbol;Acc:26179]
TMEM17	ENSG00000186889	2(-1):62727356-62733604	1.35239	0.00804984	transmembrane protein 17 [Source:HGNC Symbol;Acc:26623]
C11orf83	ENSG00000204922	11(1):62439126-62439852	1.35199	0.0119043	UPF0723 protein C11orf83 Precursor [Source:UniProtKB/Swiss-Prot;Acc:Q6UW78]
UGT8	ENSG00000174607	4(1):115519611-115598202	1.35181	7.199e-07	UDP glycosyltransferase 8 [Source:HGNC Symbol;Acc:12555]
PXDN	ENSG00000130508	2(-1):1635659-1748319	1.35167	6.786e-07	peroxidasin homolog (Drosophila) [Source:HGNC Symbol;Acc:14966]
REPIN1	ENSG00000214022	7(1):150065361-150071133	1.35155	1e-10	replication initiator 1 [Source:HGNC Symbol;Acc:17922]
CR2	ENSG00000117322	1(1):207627645-207663237	1.35034	0.00492603	complement component (3d/Epstein Barr virus) receptor 2 [Source:HGNC Symbol;Acc:2336]
RPS5	ENSG00000083845	19(1):58898636-58906173	1.34985	1.482e-06	ribosomal protein S5 [Source:HGNC Symbol;Acc:10426]
MFSD4	ENSG00000174514	1(1):205538112-205572046	1.3497	2.62685e-05	major facilitator superfamily domain containing 4 [Source:HGNC Symbol;Acc:25433]
TMEM115	ENSG00000126062	3(-1):50392180-50396957	1.3494	6.38729e-05	transmembrane protein 115 [Source:HGNC Symbol;Acc:30055]
NRM	ENSG00000137404	6(-1):30655824-30659199	1.34924	0.000850425	Nurim (Nuclear rim protein)(Nuclear envelope membrane protein) [Source:UniProtKB/Swiss-Prot;Acc:Q8IXM6]
NR4A1	ENSG00000123358	12(1):52426735-52453285	1.34903	0	nuclear receptor subfamily 4, group A, member 1 [Source:HGNC Symbol;Acc:7980]
CLDN4	ENSG00000189143	7(1):73242074-73247017	1.34849	2.1196e-06	claudin 4 [Source:HGNC Symbol;Acc:2046]
SDF2	ENSG00000132581	17(-1):26975607-26989203	1.34817	9.05297e-05	stromal cell-derived factor 2 [Source:HGNC Symbol;Acc:10675]
CRTC3	ENSG00000140577	15(1):91073157-91188577	1.34783	0	CREB regulated transcription coactivator 3 [Source:HGNC Symbol;Acc:26148]
RRS1	ENSG00000179041	8(1):67341263-67342968	1.34723	0.000378233	RRS1 ribosome biogenesis regulator homolog (S. cerevisiae) [Source:HGNC Symbol;Acc:17083]
EFEMP1	ENSG00000115380	2(-1):56093097-56151274	1.34637	0.0245632	EGF-containing fibulin-like extracellular matrix protein 1 [Source:HGNC Symbol;Acc:3218]
PAQR4	ENSG00000162073	16(1):3019342-3023483	1.346	0.000209511	progestin and adipoQ receptor family member IV [Source:HGNC Symbol;Acc:26386]
C1orf183	ENSG00000197852	1(-1):112264686-112298446	1.34586	6.48303e-05	Uncharacterized protein C1orf183 [Source:UniProtKB/Swiss-Prot;Acc:Q9NTI7]
STARD5	ENSG00000172345	15(-1):81605008-81616524	1.34552	0.00305628	StAR-related lipid transfer (START) domain containing 5 [Source:HGNC Symbol;Acc:18065]
MARVELD2	ENSG00000152939	5(1):68710939-68739836	1.34502	2.9582e-06	MARVEL domain containing 2 [Source:HGNC Symbol;Acc:26401]
LRP10	ENSG00000197324	14(1):23340960-23349584	1.34447	2e-10	low density lipoprotein receptor-related protein 10 [Source:HGNC Symbol;Acc:14553]
AKR1A1	ENSG00000117448	1(1):46016498-46035723	1.34276	0	aldo-keto reductase family 1, member A1 (aldehyde reductase) [Source:HGNC Symbol;Acc:380]
TINF2	ENSG00000092330	14(-1):24708853-24711880	1.34181	1.403e-07	TERF1 (TRF1)-interacting nuclear factor 2 [Source:HGNC Symbol;Acc:11824]
BCL9L	ENSG00000186174	11(-1):118766849-118781613	1.34145	5.5e-09	B-cell CLL/lymphoma 9-like [Source:HGNC Symbol;Acc:23688]
FBXO41	ENSG00000163013	2(-1):73481810-73496758	1.34108	1.18e-08	F-box protein 41 [Source:HGNC Symbol;Acc:29409]
NAT9	ENSG00000109065	17(-1):72766688-72772500	1.34081	2.88386e-05	N-acetyltransferase 9 (GCN5-related, putative) [Source:HGNC Symbol;Acc:23133]
C7orf68	ENSG00000135245	7(1):128095884-128098471	1.34063	6.692e-07	Hypoxia-inducible gene 2 protein [Source:UniProtKB/Swiss-Prot;Acc:Q9Y5L2]
NEU3	ENSG00000162139	11(1):74699179-74721190	1.34003	0.00538567	sialidase 3 (membrane sialidase) [Source:HGNC Symbol;Acc:7760]
C1orf115	ENSG00000162817	1(1):220863187-220872499	1.33953	7.447e-07	Uncharacterized protein C1orf115 [Source:UniProtKB/Swiss-Prot;Acc:Q9H7X2]
TMPPE	ENSG00000188167	3(-1):33131909-33138293	1.33938	0.000933664	transmembrane protein with metallophosphoesterase domain [Source:HGNC Symbol;Acc:33865]
OTUB2	ENSG00000089723	14(1):94492724-94515276	1.33815	2.5e-09	OTU domain, ubiquitin aldehyde binding 2 [Source:HGNC Symbol;Acc:20351]
WASF2	ENSG00000158195	1(-1):27732126-27816669	1.33779	1.23e-08	WAS protein family, member 4 [Source:HGNC Symbol;Acc:20801]
PPM1K	ENSG00000163644	4(-1):89181531-89205921	1.33775	0.0110775	protein phosphatase, Mg2+/Mn2+ dependent, 1K [Source:HGNC Symbol;Acc:25415]
CMTM8	ENSG00000170293	3(1):32280171-32411811	1.33771	0.00497779	CKLF-like MARVEL transmembrane domain containing 8 [Source:HGNC Symbol;Acc:19179]
PIK3C2B	ENSG00000133056	1(-1):204391758-204463852	1.33646	0	phosphoinositide-3-kinase, class 2, beta polypeptide [Source:HGNC Symbol;Acc:8972]
LITAF	ENSG00000189067	16(-1):11641580-11681324	1.33518	8.834e-07	lipopolysaccharide-induced TNF factor [Source:HGNC Symbol;Acc:16841]
CPEB2	ENSG00000137449	4(1):15004298-15071777	1.33282	7.794e-07	cytoplasmic polyadenylation element binding protein 2 [Source:HGNC Symbol;Acc:21745]
DUSP8	ENSG00000184545	11(-1):1575281-1593156	1.33226	0.00110599	dual specificity phosphatase 8 [Source:HGNC Symbol;Acc:3074]
ZNRF3	ENSG00000183579	22(1):29279890-29453475	1.33112	2.287e-07	zinc and ring finger 3 [Source:HGNC Symbol;Acc:18126]
RGS10	ENSG00000148908	10(-1):121259336-121302222	1.33101	0.0010787	regulator of G-protein signaling 10 [Source:HGNC Symbol;Acc:9992]
PDLIM2	ENSG00000120913	8(1):22436254-22455538	1.33089	0.000347992	PDZ and LIM domain 2 (mystique) [Source:HGNC Symbol;Acc:13992]
MYLIP	ENSG00000007944	6(1):16129317-16148476	1.33085	2.3462e-06	myosin regulatory light chain interacting protein [Source:HGNC Symbol;Acc:21155]
ZNF699	ENSG00000196110	19(-1):9404951-9415795	1.33005	0.000319441	zinc finger protein 699 [Source:HGNC Symbol;Acc:24750]
RREB1	ENSG00000124782	6(1):7107830-7252213	1.32983	0	ras responsive element binding protein 1 [Source:HGNC Symbol;Acc:10449]
AC013275.1	ENSG00000229026	2(1):120302061-120331046	1.32919	0.0178486	Primary ciliary dyskinesia protein 1 [Source:UniProtKB/Swiss-Prot;Acc:Q4G0U5]
WDR77	ENSG00000116455	1(-1):111982513-111991881	1.32767	3e-09	WD repeat domain 77 [Source:HGNC Symbol;Acc:29652]
RPN1	ENSG00000163902	3(-1):128338813-128399918	1.32681	1.0371e-05	ribophorin I [Source:HGNC Symbol;Acc:10381]
AL050321.1	ENSG00000232838	20(1):18118499-18123810	1.32596	0.00240102	cytochrome c oxidase assembly factor-like [Source:RefSeq peptide;Acc:NP_001158283]
WDR65	ENSG00000243710	1(1):43638001-43676549	1.32546	0.00259793	WD repeat domain 65 [Source:HGNC Symbol;Acc:26485]
ADAP1	ENSG00000105963	7(-1):937538-1015185	1.32537	0	ArfGAP with dual PH domains 1 [Source:HGNC Symbol;Acc:16486]
RAB38	ENSG00000123892	11(-1):87846416-87908635	1.32526	1.404e-07	RAB38, member RAS oncogene family [Source:HGNC Symbol;Acc:9776]
THAP4	ENSG00000176946	2(-1):242523821-242576725	1.32523	0	THAP domain containing 4 [Source:HGNC Symbol;Acc:23187]
C1orf210	ENSG00000253313	1(-1):43747559-43751288	1.32513	1.92169e-05	Putative uncharacterized protein C1orf210 [Source:UniProtKB/Swiss-Prot;Acc:Q8IVY1]
FAM119B	ENSG00000123427	12(1):58166383-58176323	1.32446	1.07145e-05	family with sequence similarity 119, member B [Source:HGNC Symbol;Acc:24936]
RPL35A	ENSG00000182899	3(1):197677047-197683447	1.3232	0.000327262	ribosomal protein L35a [Source:HGNC Symbol;Acc:10345]
RPL27	ENSG00000131469	17(1):41150436-41154969	1.32312	0.000300564	ribosomal protein L27 [Source:HGNC Symbol;Acc:10328]
BCORL1	ENSG00000085185	X(1):129139164-129192058	1.32139	0	BCL6 corepressor-like 1 [Source:HGNC Symbol;Acc:25657]
CPPED1	ENSG00000103381	16(-1):12753657-12897744	1.32094	1.66067e-05	calcineurin-like phosphoesterase domain containing 1 [Source:HGNC Symbol;Acc:25632]
PEX10	ENSG00000157911	1(-1):2336243-2344010	1.3206	5.65824e-05	peroxisomal biogenesis factor 10 [Source:HGNC Symbol;Acc:8851]
FANCE	ENSG00000112039	6(1):35420127-35434881	1.32057	2.2e-08	Fanconi anemia, complementation group E [Source:HGNC Symbol;Acc:3586]
EFCAB4B	ENSG00000130038	12(-1):3716318-3873985	1.31983	2.4e-09	EF-hand calcium binding domain 4B [Source:HGNC Symbol;Acc:28657]
MARVELD1	ENSG00000155254	10(1):99473465-99487968	1.31919	0.000202883	MARVEL domain containing 1 [Source:HGNC Symbol;Acc:28674]
AC004801.2	ENSG00000226138	12(1):48478845-48479192	1.31737	0.00319556	ENSG00000226138
CPSF4	ENSG00000160917	7(1):99030986-99055001	1.31651	5e-10	cleavage and polyadenylation specific factor 4, 30kDa [Source:HGNC Symbol;Acc:2327]
FBXL16	ENSG00000127585	16(-1):742500-755825	1.31616	0.000936295	F-box and leucine-rich repeat protein 16 [Source:HGNC Symbol;Acc:14150]
EIF3G	ENSG00000130811	19(-1):10225689-10230599	1.31479	4e-10	eukaryotic translation initiation factor 3, subunit G [Source:HGNC Symbol;Acc:3274]
TNIP1	ENSG00000145901	5(-1):150409506-150467222	1.3145	7e-10	TNFAIP3 interacting protein 1 [Source:HGNC Symbol;Acc:16903]
CHSY1	ENSG00000131873	15(-1):101715928-101792137	1.3141	3.0554e-05	chondroitin sulfate synthase 1 [Source:HGNC Symbol;Acc:17198]
SNTB2	ENSG00000168807	16(1):69221031-69342955	1.31347	1.687e-07	syntrophin, beta 2 (dystrophin-associated protein A1, 59kDa, basic component 2) [Source:HGNC Symbol;Acc:11169]
KIAA0226	ENSG00000145016	3(-1):197398259-197476568	1.31254	0	KIAA0226 [Source:HGNC Symbol;Acc:28991]
PLEKHG6	ENSG00000008323	12(1):6419601-6437671	1.31215	6e-09	pleckstrin homology domain containing, family G (with RhoGef domain) member 6 [Source:HGNC Symbol;Acc:25562]
PATZ1	ENSG00000100105	22(-1):31721790-31742341	1.31204	5.7101e-06	POZ (BTB) and AT hook containing zinc finger 1 [Source:HGNC Symbol;Acc:13071]
RASEF	ENSG00000165105	9(-1):85597324-85678093	1.31163	0.0105588	RAS and EF-hand domain containing [Source:HGNC Symbol;Acc:26464]
BAK1	ENSG00000030110	6(-1):33540324-33548070	1.31132	0.00418718	BCL2-antagonist/killer 1 [Source:HGNC Symbol;Acc:949]
FER1L6	ENSG00000214814	8(1):124864227-125132306	1.31108	2.8949e-06	fer-1-like 6 (C. elegans) [Source:HGNC Symbol;Acc:28065]
RP11-540D14.8	ENSG00000251246	1(1):155036213-155060014	1.30998	0	cDNA FLJ57652, highly similar to Ephrin-A3 [Source:UniProtKB/TrEMBL;Acc:B4DXG7]
EFNA3	ENSG00000143590	1(1):155036213-155060014	1.30998	0	ephrin-A3 [Source:HGNC Symbol;Acc:3223]
DTD1	ENSG00000125821	20(1):18568556-18758805	1.30967	2.76139e-05	D-tyrosyl-tRNA deacylase 1 homolog (S. cerevisiae) [Source:HGNC Symbol;Acc:16219]
TNFAIP1	ENSG00000109079	17(1):26662548-26674033	1.30955	1.1538e-06	tumor necrosis factor, alpha-induced protein 1 (endothelial) [Source:HGNC Symbol;Acc:11894]
PRKAB2	ENSG00000131791	1(-1):146626687-146644140	1.30952	4.132e-07	protein kinase, AMP-activated, beta 2 non-catalytic subunit [Source:HGNC Symbol;Acc:9379]
FAM160A2	ENSG00000051009	11(-1):6232565-6255941	1.30949	2e-10	family with sequence similarity 160, member A2 [Source:HGNC Symbol;Acc:25378]
ZNF786	ENSG00000197362	7(-1):148766580-148787869	1.30861	2.97288e-05	zinc finger protein 786 [Source:HGNC Symbol;Acc:21806]
BCL3	ENSG00000069399	19(1):45250962-45263301	1.30823	9.4608e-06	B-cell CLL/lymphoma 3 [Source:HGNC Symbol;Acc:998]
BZW2	ENSG00000136261	7(1):16675928-16746148	1.30813	3.28e-08	basic leucine zipper and W2 domains 2 [Source:HGNC Symbol;Acc:18808]
FAM43A	ENSG00000185112	3(1):194406622-194409766	1.30707	0.000103118	family with sequence similarity 43, member A [Source:HGNC Symbol;Acc:26888]
UBN1	ENSG00000118900	16(1):4896666-4932363	1.30424	7.2e-09	ubinuclein 1 [Source:HGNC Symbol;Acc:12506]
RMB15B	ENSG00000179837	3(1):51428781-51431933	1.3042	9.2183e-06	RNA binding motif protein 15B [Source:HGNC Symbol;Acc:24303]
TTPAL	ENSG00000124120	20(1):43104547-43123244	1.30142	4.848e-07	tocopherol (alpha) transfer protein-like [Source:HGNC Symbol;Acc:16114]
Translationally down regulated mRNAs
ZWINT	ENSG00000122952	10(-1):58117017-58121034	-1.30056	0.000118532	ZW10 interactor [Source:HGNC Symbol;Acc:13195]
RGS3	ENSG00000138835	9(1):116207011-116360018	-1.30128	0.000188538	regulator of G-protein signaling 3 [Source:HGNC Symbol;Acc:9999]
PFKL	ENSG00000141959	21(1):45719930-45747260	-1.30177	4e-10	phosphofructokinase, liver [Source:HGNC Symbol;Acc:8876]
RPA1	ENSG00000132383	17(1):1733273-1802848	-1.30418	7.6e-08	replication protein A1, 70kDa [Source:HGNC Symbol;Acc:10289]
SNRNP200	ENSG00000144028	2(-1):96940075-96971297	-1.3048	0	small nuclear ribonucleoprotein 200kDa (U5) [Source:HGNC Symbol;Acc:30859]
VPS11	ENSG00000160695	11(1):118938491-118952686	-1.30487	0.000110785	vacuolar protein sorting 11 homolog (S. cerevisiae) [Source:HGNC Symbol;Acc:14583]
NCAPD3	ENSG00000151503	11(-1):134022337-134094426	-1.30499	0	non-SMC condensin II complex, subunit D3 [Source:HGNC Symbol;Acc:28952]
WBSCR22	ENSG00000071462	7(1):73097898-73119491	-1.30539	2.7e-09	Williams Beuren syndrome chromosome region 22 [Source:HGNC Symbol;Acc:16405]
DIP2A	ENSG00000160305	21(1):47878855-47989926	-1.30593	0	DIP2 disco-interacting protein 2 homolog A (Drosophila) [Source:HGNC Symbol;Acc:17217]
DNTTIP1	ENSG00000101457	20(1):44420576-44440064	-1.30798	5.365e-07	deoxynucleotidyltransferase, terminal, interacting protein 1 [Source:HGNC Symbol;Acc:16160]
ANXA5	ENSG00000164111	4(-1):122589110-122618147	-1.30959	7.2697e-06	annexin A5 [Source:HGNC Symbol;Acc:543]
MYO3A	ENSG00000095777	10(1):26223002-26501465	-1.31023	0.0237287	myosin IIIA [Source:HGNC Symbol;Acc:7601]
PCYT1B	ENSG00000102230	X(-1):24576205-24690979	-1.31031	0.00535589	phosphate cytidylyltransferase 1, choline, beta [Source:HGNC Symbol;Acc:8755]
ACAN	ENSG00000157766	15(1):89346674-89418585	-1.31101	0.0260532	aggrecan [Source:HGNC Symbol;Acc:319]
SLIT1	ENSG00000187122	10(-1):98757795-99025884	-1.31109	1.4e-08	slit homolog 1 (Drosophila) [Source:HGNC Symbol;Acc:11085]
NFKBIL2	ENSG00000160949	8(-1):145654191-145669812	-1.31421	0.00207804	nuclear factor of kappa light polypeptide gene enhancer in B-cells inhibitor-like 2 [Source:HGNC Symbol;Acc:7801]
TPPP2	ENSG00000179636	14(1):21498338-21500973	-1.31423	0.00230701	tubulin polymerization-promoting protein family member 2 [Source:HGNC Symbol;Acc:19293]
ARHGEF4	ENSG00000136002	2(1):131594489-131804836	-1.3143	0.0196349	Rho guanine nucleotide exchange factor (GEF) 4 [Source:HGNC Symbol;Acc:684]
HJURP	ENSG00000123485	2(-1):234745487-234763213	-1.3151	0.000477675	Holliday junction recognition protein [Source:HGNC Symbol;Acc:25444]
SLC22A8	ENSG00000149452	11(-1):62756626-62783317	-1.3164	0.0465526	solute carrier family 22 (organic anion transporter), member 8 [Source:HGNC Symbol;Acc:10972]
PSMC3IP	ENSG00000131470	17(-1):40724329-40729855	-1.31734	0.00270598	PSMC3 interacting protein [Source:HGNC Symbol;Acc:17928]
SERPINA9	ENSG00000170054	14(-1):94929060-94942670	-1.3181	0.0205938	serpin peptidase inhibitor, clade A (alpha-1 antiproteinase, antitrypsin), member 9 [Source:HGNC Symbol;Acc:15995]
BCAS3	ENSG00000141376	17(1):58755172-59470198	-1.31813	1.343e-07	breast carcinoma amplified sequence 3 [Source:HGNC Symbol;Acc:14347]
HNRNPL	ENSG00000104824	19(-1):39327029-39342987	-1.32032	0.0200516	heterogeneous nuclear ribonucleoprotein L [Source:HGNC Symbol;Acc:5045]
PLCG2	ENSG00000197943	16(1):81812907-81991898	-1.32163	1.1e-09	phospholipase C, gamma 2 (phosphatidylinositol-specific) [Source:HGNC Symbol;Acc:9066]
PSMD7	ENSG00000103035	16(1):74330681-74340184	-1.32332	0.00358223	proteasome (prosome, macropain) 26S subunit, non-ATPase, 7 [Source:HGNC Symbol;Acc:9565]
PSMC2	ENSG00000161057	7(1):102988074-103009199	-1.32333	0.00543552	proteasome (prosome, macropain) 26S subunit, ATPase, 2 [Source:HGNC Symbol;Acc:9548]
MRPL16	ENSG00000166902	11(-1):59573608-59578345	-1.32354	0.000898644	mitochondrial ribosomal protein L16 [Source:HGNC Symbol;Acc:14476]
WAS	ENSG00000015285	X(1):48542186-48549816	-1.32359	0.0469199	Wiskott-Aldrich syndrome (eczema-thrombocytopenia) [Source:HGNC Symbol;Acc:12731]
PTCD3	ENSG00000132300	2(1):86333305-86369280	-1.32369	0.000344561	Pentatricopeptide repeat domain 3 [Source:HGNC Symbol;Acc:24717]
ITGB4	ENSG00000132470	17(1):73717516-73753899	-1.32439	0	integrin, beta 4 [Source:HGNC Symbol;Acc:6158]
CRX	ENSG00000105392	19(1):48323801-48346587	-1.3252	0.0225969	cone-rod homeobox [Source:HGNC Symbol;Acc:2383]
ACLY	ENSG00000131473	17(-1):40023170-40075275	-1.32536	0	ATP citrate lyase [Source:HGNC Symbol;Acc:115]
MSMP	ENSG00000215183	9(-1):35752989-35754278	-1.32571	0.0275681	microseminoprotein, prostate associated [Source:HGNC Symbol;Acc:29663]
RNF25	ENSG00000163481	2(-1):219528587-219536781	-1.32606	0.00029929	ring finger protein 25 [Source:HGNC Symbol;Acc:14662]
CLK3	ENSG00000179335	15(1):74900712-74922541	-1.32616	0	CDC-like kinase 3 [Source:HGNC Symbol;Acc:2071]
DTX1	ENSG00000135144	12(1):113495495-113535833	-1.32682	0.0367911	deltex homolog 1 (Drosophila) [Source:HGNC Symbol;Acc:3060]
CARS	ENSG00000110619	11(-1):3022152-3078681	-1.32713	3.3508e-06	cysteinyl-tRNA synthetase [Source:HGNC Symbol;Acc:1493]
AC010536.1	ENSG00000205047	16(-1):87731754-87743061	-1.32815	0.0140097	Putative uncharacterized protein ENSP00000367704 [Source:UniProtKB/TrEMBL;Acc:B7WPN1]
C1orf51	ENSG00000159208	1(1):150254953-150259502	-1.33217	0.0142956	Uncharacterized protein C1orf51 [Source:UniProtKB/Swiss-Prot;Acc:Q8N365]
NUDC	ENSG00000090273	1(1):27248224-27272888	-1.33322	0.00257653	nuclear distribution gene C homolog (A. nidulans) [Source:HGNC Symbol;Acc:8045]
NSMCE4A	ENSG00000107672	10(-1):123716611-123734743	-1.33419	0.0380284	non-SMC element 4 homolog A (S. cerevisiae) [Source:HGNC Symbol;Acc:25935]
NQO1	ENSG00000181019	16(-1):69743305-69760533	-1.33438	0.0225017	NAD(P)H dehydrogenase, quinone 1 [Source:HGNC Symbol;Acc:2874]
THADA	ENSG00000115970	2(-1):43457976-43823185	-1.33522	2e-10	thyroid adenoma associated [Source:HGNC Symbol;Acc:19217]
WDR66	ENSG00000158023	12(1):122356463-122441830	-1.33567	0.000705711	WD repeat domain 66 [Source:HGNC Symbol;Acc:28506]
COG7	ENSG00000168434	16(-1):23399809-23464512	-1.33783	1.426e-07	component of oligomeric golgi complex 7 [Source:HGNC Symbol;Acc:18622]
ETFA	ENSG00000140374	15(-1):76508421-76603810	-1.33881	5.1e-09	electron-transfer-flavoprotein, alpha polypeptide [Source:HGNC Symbol;Acc:3481]
C15orf55	ENSG00000184507	15(1):34635516-34649938	-1.33938	0.0177058	Protein NUT (Nuclear protein in testis) [Source:UniProtKB/Swiss-Prot;Acc:Q86Y26]
COX7B	ENSG00000131174	X(1):77154961-77160881	-1.33949	0.00384195	cytochrome c oxidase subunit VIIb [Source:HGNC Symbol;Acc:2291]
FAM38B	ENSG00000154864	18(-1):10670245-10701979	-1.33951	0.00951828	family with sequence similarity 38, member B [Source:HGNC Symbol;Acc:26270]
TYMS	ENSG00000176890	18(1):657604-673499	-1.34525	0.000481655	thymidylate synthetase [Source:HGNC Symbol;Acc:12441]
KIAA0913	ENSG00000214655	10(1):75545335-75561555	-1.34564	1.8761e-06	KIAA0913 [Source:HGNC Symbol;Acc:23528]
HVCN1	ENSG00000122986	12(-1):111086491-111130276	-1.34685	0.00709906	hydrogen voltage-gated channel 1 [Source:HGNC Symbol;Acc:28240]
SFI1	ENSG00000198089	22(1):31892261-32014535	-1.34721	3.69105e-05	Sfi1 homolog, spindle assembly associated (yeast) [Source:HGNC Symbol;Acc:29064]
C20orf103	ENSG00000125869	20(1):9495005-9511171	-1.3481	0.0377405	LAMP family protein C20orf103 Precursor [Source:UniProtKB/Swiss-Prot;Acc:Q9UJQ1]
THOC4	ENSG00000183684	17(-1):79845713-79849462	-1.34904	0	THO complex 4 [Source:HGNC Symbol;Acc:19071]
MCM7	ENSG00000166508	7(-1):99690352-99699427	-1.34974	0	minichromosome maintenance complex component 7 [Source:HGNC Symbol;Acc:6950]
UHRF1	ENSG00000034063	19(1):4903092-4962164	-1.35005	0.00110867	ubiquitin-like with PHD and ring finger domains 1 [Source:HGNC Symbol;Acc:12556]
TUBA4A	ENSG00000127824	2(-1):220114433-220119330	-1.35042	0.0316838	tubulin, alpha 4a [Source:HGNC Symbol;Acc:12407]
RAB3GAP1	ENSG00000115839	2(1):135809835-135933964	-1.35264	8.1e-09	RAB3 GTPase activating protein subunit 1 (catalytic) [Source:HGNC Symbol;Acc:17063]
C13orf33	ENSG00000102802	13(1):31480312-31499709	-1.35309	0.00688556	Uncharacterized protein C13orf33 (Activated in W/Wv mouse stomach 3 homolog)(hAWMS3) [Source:UniProtKB/Swiss-Prot;Acc:Q5VYS4]
LMNB1	ENSG00000113368	5(1):126112312-126172711	-1.35628	1.47055e-05	lamin B1 [Source:HGNC Symbol;Acc:6637]
IDO1	ENSG00000131203	8(1):39770803-39785963	-1.3563	0.0410051	indoleamine 2,3-dioxygenase 1 [Source:HGNC Symbol;Acc:6059]
STAT2	ENSG00000170581	12(-1):56735384-56754037	-1.35693	2.6149e-06	signal transducer and activator of transcription 2, 113kDa [Source:HGNC Symbol;Acc:11363]
FOXP3	ENSG00000049768	X(-1):49106898-49121288	-1.35985	0.0233082	forkhead box P3 [Source:HGNC Symbol;Acc:6106]
LIG1	ENSG00000105486	19(-1):48618703-48673860	-1.35986	8.5e-09	ligase I, DNA, ATP-dependent [Source:HGNC Symbol;Acc:6598]
HHIPL1	ENSG00000182218	14(1):100111480-100145717	-1.3612	0.00405496	HHIP-like 1 [Source:HGNC Symbol;Acc:19710]
ENG	ENSG00000106991	9(-1):130577291-130617047	-1.36255	0.0125508	endoglin [Source:HGNC Symbol;Acc:3349]
BMPER	ENSG00000164619	7(1):33944523-34195484	-1.36301	0.000144627	BMP binding endothelial regulator [Source:HGNC Symbol;Acc:24154]
RACGAP1	ENSG00000161800	12(-1):50382945-50419307	-1.36333	1.09981e-05	Rac GTPase activating protein 1 pseudogene [Source:HGNC Symbol;Acc:24689]
CRIP1	ENSG00000213145	14(1):105952654-105955126	-1.3639	0.0086122	cysteine-rich protein 1 (intestinal) [Source:HGNC Symbol;Acc:2360]
TECTB	ENSG00000119913	10(1):114043414-114063107	-1.36429	0.0157351	tectorin beta [Source:HGNC Symbol;Acc:11721]
KIF2C	ENSG00000142945	1(1):45205490-45233436	-1.36461	1.441e-07	kinesin family member 2C [Source:HGNC Symbol;Acc:6393]
RBM5	ENSG00000003756	3(1):50126352-50156390	-1.36533	4.23e-08	RNA binding motif protein 5 [Source:HGNC Symbol;Acc:9902]
SLC39A5	ENSG00000139540	12(1):56623820-56631627	-1.36611	0.0309437	solute carrier family 39 (metal ion transporter), member 5 [Source:HGNC Symbol;Acc:20502]
STIP1	ENSG00000168439	11(1):63952744-63972020	-1.36755	7.18963e-05	stress-induced-phosphoprotein 1 [Source:HGNC Symbol;Acc:11387]
CAT	ENSG00000121691	11(1):34460472-34493607	-1.36865	7.43115e-05	catalase [Source:HGNC Symbol;Acc:1516]
TOP1	ENSG00000198900	20(1):39657462-39753127	-1.36979	0	topoisomerase (DNA) I [Source:HGNC Symbol;Acc:11986]
AURKB	ENSG00000178999	17(-1):8108050-8113916	-1.37157	8.4e-09	aurora kinase B [Source:HGNC Symbol;Acc:11390]
HIST1H2AB	ENSG00000137259	6(-1):26033320-26033844	-1.3724	0.000479676	histone cluster 1, H2ab [Source:HGNC Symbol;Acc:4734]
RAE1	ENSG00000101146	20(1):55926145-55953519	-1.37326	0.000277565	RAE1 RNA export 1 homolog (S. pombe) [Source:HGNC Symbol;Acc:9828]
HCK	ENSG00000101336	20(1):30639991-30689655	-1.37362	0.00808818	hemopoietic cell kinase [Source:HGNC Symbol;Acc:4840]
DNMT1	ENSG00000130816	19(-1):10244021-10305812	-1.37484	0	DNA (cytosine-5-)-methyltransferase 1 [Source:HGNC Symbol;Acc:2976]
INTS2	ENSG00000108506	17(-1):59942728-60005377	-1.37678	7.872e-07	integrator complex subunit 2 [Source:HGNC Symbol;Acc:29241]
NCKAP1L	ENSG00000123338	12(1):54891495-54936898	-1.38002	0.000338015	NCK-associated protein 1-like [Source:HGNC Symbol;Acc:4862]
EIF2B1	ENSG00000111361	12(-1):124105571-124118323	-1.38079	0.0138862	eukaryotic translation initiation factor 2B, subunit 1 alpha, 26kDa [Source:HGNC Symbol;Acc:3257]
SRP68	ENSG00000167881	17(-1):74035185-74068607	-1.38439	0	signal recognition particle 68kDa [Source:HGNC Symbol;Acc:11302]
MYL6	ENSG00000092841	12(1):56552045-56555366	-1.38677	0	myosin, light chain 6, alkali, smooth muscle and non-muscle [Source:HGNC Symbol;Acc:7587]
COPG2	ENSG00000158623	7(-1):130146168-130148503	-1.38743	0.0243692	coatomer protein complex, subunit gamma 2 [Source:HGNC Symbol;Acc:2237]
LONP1	ENSG00000196365	19(-1):5691845-5720463	-1.38813	1e-10	lon peptidase 1, mitochondrial [Source:HGNC Symbol;Acc:9479]
MRPS34	ENSG00000074071	16(-1):1821891-1823151	-1.38859	5.44617e-05	mitochondrial ribosomal protein S34 [Source:HGNC Symbol;Acc:16618]
DGKA	ENSG00000065357	12(1):56324946-56347811	-1.38943	2.4e-09	diacylglycerol kinase, alpha 80kDa [Source:HGNC Symbol;Acc:2849]
CDCA3	ENSG00000111665	12(-1):6957972-6960456	-1.38998	0.00174347	cell division cycle associated 3 [Source:HGNC Symbol;Acc:14624]
FANCA	ENSG00000187741	16(-1):89803959-89883065	-1.39582	0	Fanconi anemia, complementation group A [Source:HGNC Symbol;Acc:3582]
CLDN19	ENSG00000164007	1(-1):43198764-43205925	-1.39682	0.0244564	claudin 19 [Source:HGNC Symbol;Acc:2040]
C13orf16	ENSG00000153495	13(1):111973015-111996588	-1.39707	0.00670996	Uncharacterized protein C13orf16 [Source:UniProtKB/Swiss-Prot;Acc:Q8N6K0]
NDUFS6	ENSG00000145494	5(1):1801496-1816163	-1.39758	0.00215474	NADH dehydrogenase (ubiquinone) Fe-S protein 6, 13kDa (NADH-coenzyme Q reductase) [Source:HGNC Symbol;Acc:7713]
AC009086.1	ENSG00000205534	16(-1):29556003-29625040	-1.39838	0.0179933	Putative uncharacterized SMG1-like protein [Source:UniProtKB/Swiss-Prot;Acc:Q6P435]
WDR49	ENSG00000174776	3(-1):167196475-167371728	-1.40602	0.000221064	WD repeat domain 49 [Source:HGNC Symbol;Acc:26587]
AARS	ENSG00000090861	16(-1):70286290-70323412	-1.40718	0	alanyl-tRNA synthetase [Source:HGNC Symbol;Acc:20]
HIST1H3H	ENSG00000203813	6(1):27777829-27778314	-1.40796	0.000445041	histone cluster 1, H3h [Source:HGNC Symbol;Acc:4775]
RIBC1	ENSG00000158423	X(1):53449805-53458055	-1.4115	0.0097315	RIB43A domain with coiled-coils 1 [Source:HGNC Symbol;Acc:26537]
VN1R1	ENSG00000178201	19(-1):57966158-57968510	-1.41293	0.00764498	vomeronasal 1 receptor 1 [Source:HGNC Symbol;Acc:13548]
NCAPH	ENSG00000121152	2(1):97001484-97041274	-1.4132	2e-10	non-SMC condensin I complex, subunit H [Source:HGNC Symbol;Acc:1112]
MTHFD1	ENSG00000100714	14(1):64854749-64926725	-1.41491	8.8e-09	methylenetetrahydrofolate dehydrogenase (NADP+ dependent) 1, methenyltetrahydrofolate cyclohydrolase, formyltetrahydrofolate synthetase [Source:HGNC Symbol;Acc:7432]
PRKCDBP	ENSG00000170955	11(-1):6340173-6341742	-1.4173	0.017817	protein kinase C, delta binding protein [Source:HGNC Symbol;Acc:9400]
EBF4	ENSG00000088881	20(1):2673524-2740753	-1.42059	0.000114395	early B-cell factor 4 [Source:HGNC Symbol;Acc:29278]
POLE	ENSG00000177084	12(-1):133200344-133263945	-1.42274	0	polymerase (DNA directed), epsilon [Source:HGNC Symbol;Acc:9177]
VLDLR	ENSG00000147852	9(1):2621793-2654702	-1.42538	0.00759713	very low density lipoprotein receptor [Source:HGNC Symbol;Acc:12698]
NEK8	ENSG00000160602	17(1):27055798-27069784	-1.42747	0.0422724	NIMA (never in mitosis gene a)- related kinase 8 [Source:HGNC Symbol;Acc:13387]
SRA1	ENSG00000213523	5(-1):139929654-139937895	-1.42836	5.17987e-05	steroid receptor RNA activator 1 [Source:HGNC Symbol;Acc:11281]
GP1BB	ENSG00000203618	22(1):19709757-19713101	-1.42922	0.0177463	glycoprotein Ib (platelet), beta polypeptide [Source:HGNC Symbol;Acc:4440]
CEACAM1	ENSG00000079385	19(-1):43011458-43032661	-1.43006	1.3038e-05	carcinoembryonic antigen-related cell adhesion molecule 1 (biliary glycoprotein) [Source:HGNC Symbol;Acc:1814]
PLEKHH1	ENSG00000054690	14(1):67999916-68056328	-1.4313	4.2566e-06	pleckstrin homology domain containing, family H (with MyTH4 domain) member 1 [Source:HGNC Symbol;Acc:17733]
NUP107	ENSG00000111581	12(1):69080731-69136785	-1.43898	0	nucleoporin 107kDa [Source:HGNC Symbol;Acc:29914]
C9orf4	ENSG00000136805	9(-1):111899581-111929571	-1.44144	0.0288781	Uncharacterized protein C9orf4 (Brain protein CG-6) [Source:UniProtKB/Swiss-Prot;Acc:Q9P0K9]
PSMD13	ENSG00000185627	11(1):236546-252984	-1.44147	1.61969e-05	proteasome (prosome, macropain) 26S subunit, non-ATPase, 13 [Source:HGNC Symbol;Acc:9558]
NBAS	ENSG00000151779	2(-1):15307032-15701454	-1.44615	0	neuroblastoma amplified sequence [Source:HGNC Symbol;Acc:15625]
ANKS1B	ENSG00000185046	12(-1):99128442-100378432	-1.44654	0.000463859	ankyrin repeat and sterile alpha motif domain containing 1B [Source:HGNC Symbol;Acc:24600]
SCARF1	ENSG00000074660	17(-1):1537152-1549083	-1.44838	0.00538854	scavenger receptor class F, member 1 [Source:HGNC Symbol;Acc:16820]
TMEM95	ENSG00000182896	17(1):7258455-7260538	-1.45454	0.00558175	transmembrane protein 95 [Source:HGNC Symbol;Acc:27898]
CPA6	ENSG00000165078	8(-1):68334360-68658620	-1.45894	0.0163351	carboxypeptidase A6 [Source:HGNC Symbol;Acc:17245]
CCDC77	ENSG00000120647	12(1):498514-551804	-1.45936	4.22914e-05	coiled-coil domain containing 77 [Source:HGNC Symbol;Acc:28203]
MCM3	ENSG00000112118	6(-1):52128812-52149618	-1.46117	0	minichromosome maintenance complex component 3 [Source:HGNC Symbol;Acc:6945]
SMYD3	ENSG00000185420	1(-1):245912636-246670644	-1.46257	2.26e-08	SET and MYND domain containing 3 [Source:HGNC Symbol;Acc:15513]
NCAM2	ENSG00000154654	21(1):22370633-22912519	-1.46416	0.0147229	neural cell adhesion molecule 2 [Source:HGNC Symbol;Acc:7657]
PRC1	ENSG00000198901	15(-1):91509275-91537804	-1.46854	0	protein regulator of cytokinesis 1 [Source:HGNC Symbol;Acc:9341]
ZP2	ENSG00000103310	16(-1):21208773-21225831	-1.47188	0.0349975	zona pellucida glycoprotein 2 (sperm receptor) [Source:HGNC Symbol;Acc:13188]
LSS	ENSG00000160285	21(-1):47608360-47648738	-1.47209	7.6e-09	lanosterol synthase (2,3-oxidosqualene-lanosterol cyclase) [Source:HGNC Symbol;Acc:6708]
IL13RA2	ENSG00000123496	X(-1):114238536-114252217	-1.4741	0.0164203	interleukin 13 receptor, alpha 2 [Source:HGNC Symbol;Acc:5975]
TK1	ENSG00000167900	17(-1):76170161-76183285	-1.47494	0	thymidine kinase 1, soluble [Source:HGNC Symbol;Acc:11830]
RFC5	ENSG00000111445	12(1):118454508-118470038	-1.47533	4.951e-07	replication factor C (activator 1) 5, 36.5kDa [Source:HGNC Symbol;Acc:9973]
RFC2	ENSG00000049541	7(-1):73645829-73668738	-1.48054	5.75392e-05	replication factor C (activator 1) 2, 40kDa [Source:HGNC Symbol;Acc:9970]
MTR	ENSG00000116984	1(1):236958581-237067281	-1.4809	0	5-methyltetrahydrofolate-homocysteine methyltransferase [Source:HGNC Symbol;Acc:7468]
AC006156.2	ENSG00000224336	Y(-1):9378306-9384726	-1.48186	0.00277319	ENSG00000224336
CAD	ENSG00000084774	2(1):27440258-27466654	-1.48512	0	carbamoyl-phosphate synthetase 2, aspartate transcarbamylase, and dihydroorotase [Source:HGNC Symbol;Acc:1424]
DNMT3B	ENSG00000088305	20(1):31350191-31397161	-1.48545	3.2e-09	DNA (cytosine-5-)-methyltransferase 3 beta [Source:HGNC Symbol;Acc:2979]
SIRPD	ENSG00000125900	20(-1):1514899-1539489	-1.49196	0.0128242	signal-regulatory protein delta [Source:HGNC Symbol;Acc:16248]
ACAD10	ENSG00000111271	12(1):112123857-112194910	-1.50587	7.4e-09	acyl-CoA dehydrogenase family, member 10 [Source:HGNC Symbol;Acc:21597]
SPAG8	ENSG00000137098	9(-1):35807782-35812260	-1.50954	0.0153732	sperm associated antigen 8 [Source:HGNC Symbol;Acc:14105]
AP001468.1	ENSG00000235878	21(-1):47608365-47614470	-1.51038	0.00497609	cDNA FLJ46393 fis, clone THYMU3002887 [Source:UniProtKB/TrEMBL;Acc:Q6ZQP6]
HIST1H2BJ	ENSG00000124635	6(-1):27100095-27100603	-1.51525	0.00251604	histone cluster 1, H2bj [Source:HGNC Symbol;Acc:4761]
RP11-1407O15.2	ENSG00000174093	17(-1):36337528-36421858	-1.51696	0.0161278	Puromycin-sensitive aminopeptidase-like protein (EC 3.4.11.-) [Source:UniProtKB/Swiss-Prot;Acc:A6NEC2]
METTL3	ENSG00000165819	14(-1):21966277-21979482	-1.52557	8e-09	methyltransferase like 3 [Source:HGNC Symbol;Acc:17563]
PCNA	ENSG00000132646	20(-1):5095599-5107268	-1.53732	0.000931144	PCNA antisense RNA (non-protein coding) [Source:HGNC Symbol;Acc:37184]
AC027139.3	ENSG00000215042	15(-1):34780874-34782937	-1.54788	0.00115494	ENSG00000215042
L3MBTL3	ENSG00000198945	6(1):130339728-130462596	-1.54959	0	l(3)mbt-like 3 (Drosophila) [Source:HGNC Symbol;Acc:23035]
RIT1	ENSG00000143622	1(-1):155867601-155881193	-1.58546	0.000224159	Ras-like without CAAX 1 [Source:HGNC Symbol;Acc:10023]
SNX31	ENSG00000174226	8(-1):101585114-101661893	-1.59559	0.00526993	sorting nexin 31 [Source:HGNC Symbol;Acc:28605]
TRO	ENSG00000067445	X(1):54947249-54957864	-1.60079	0.0147867	trophinin [Source:HGNC Symbol;Acc:12326]
TBCD	ENSG00000141556	17(1):80709940-80901060	-1.60217	0	tubulin folding cofactor D [Source:HGNC Symbol;Acc:11581]
NUP85	ENSG00000125450	17(1):73201597-73231854	-1.60502	0	nucleoporin 85kDa [Source:HGNC Symbol;Acc:8734]
C17orf99	ENSG00000187997	17(1):76142429-76162364	-1.6081	0.010046	Uncharacterized protein C17orf99 Precursor [Source:UniProtKB/Swiss-Prot;Acc:Q6UX52]
CEACAM4	ENSG00000105352	19(-1):42125344-42133442	-1.63013	0.000319374	carcinoembryonic antigen-related cell adhesion molecule 4 [Source:HGNC Symbol;Acc:1816]
AGBL1	ENSG00000166748	15(1):86685242-87217679	-1.64536	0.0305278	ATP/GTP binding protein-like 1 [Source:HGNC Symbol;Acc:26504]
TXNRD3	ENSG00000197763	3(-1):126290623-126373967	-1.65421	1e-10	thioredoxin reductase 3 [Source:HGNC Symbol;Acc:20667]
CHMP5	ENSG00000086065	9(1):33264167-33282067	-1.65573	0.00106815	chromatin modifying protein 5 [Source:HGNC Symbol;Acc:26942]
AC105190.1	ENSG00000225477	11(1):21305207-21596882	-1.70921	0.0307269	Isocitrate dehydrogenase 3 (NAD+) gamma-like [Source:UniProtKB/TrEMBL;Acc:Q8IZZ6]
HDX	ENSG00000165259	X(-1):83572882-83757487	-1.72079	0.0179533	highly divergent homeobox [Source:HGNC Symbol;Acc:26411]
SERPINA11	ENSG00000186910	14(-1):94908801-94919122	-1.73272	0.0022998	serpin peptidase inhibitor, clade A (alpha-1 antiproteinase, antitrypsin), member 11 [Source:HGNC Symbol;Acc:19193]
ASF1B	ENSG00000105011	19(-1):14230322-14247440	-1.75628	2.5e-09	ASF1 anti-silencing function 1 homolog B (S. cerevisiae) [Source:HGNC Symbol;Acc:20996]
POLA1	ENSG00000101868	X(1):24712056-25015100	-1.75781	0	polymerase (DNA directed), alpha 1, catalytic subunit [Source:HGNC Symbol;Acc:9173]
ILKAP	ENSG00000132323	2(-1):239079043-239112336	-1.78235	1.457e-07	integrin-linked kinase-associated serine/threonine phosphatase 2C [Source:HGNC Symbol;Acc:15566]
TRAPPC9	ENSG00000167632	8(-1):140742586-141468679	-1.78378	0	trafficking protein particle complex 9 [Source:HGNC Symbol;Acc:30832]
CCL11	ENSG00000172156	17(1):32612687-32615199	-1.83143	0.003025	chemokine (C-C motif) ligand 11 [Source:HGNC Symbol;Acc:10610]
TBPL2	ENSG00000182521	14(-1):55880932-55907334	-1.86187	0.0142034	TATA box binding protein like 2 [Source:HGNC Symbol;Acc:19841]
CDKL4	ENSG00000205111	2(-1):39405688-39456737	-2.45477	5.83706e-05	cyclin-dependent kinase-like 4 [Source:HGNC Symbol;Acc:19287]
