# Supplementary material for: Translational reprogramming of colorectal cancer cells induced by 5-fluorouracil through a miRNA-dependent mechanism
Source: Oncotarget. 2017 May 3;8(28):46219–33. doi: 10.18632/oncotarget.17597 (PMC5542262; doi:10.18632/oncotarget.17597)
Supplement: Supplementary file 3 [file oncotarget-08-46219-s003.xlsx]

## Sheet: UP regulation
Cut-off TI	Number of genes dyregulated	Category	Term	Gene number	% Gene	Fold Enrichment	P-value	Log (P-value)	Gene List
2	25	No enrichment
1.5	284	Cluster 1 - Enrichment Score: 4.956
		SP_PIR_KEYWORDS	zinc-finger	56	20.6642	2.3136	4.866e-09	-8.31283	RNASEL, PLEKHM3, ZBTB34, ZKSCAN2, ZBTB37, ZNF678, ZKSCAN5, TRIM4, TRIM5, ZNF721, YOD1, ZNF394, RPS27A, ZNF100, ZC3H10, ZNF354B, ZNF543, TRIM41, ZNF502, ZNF792, ZNF2, ZNF37A, TRIM35, ZNF277, ZFAND5, ZNF614, ING2, ZNF805, FHL3, TRIM13, ZNRD1, NR3C1, KCNRG, ZFP36L2, PEX12, ZC3H12C, ZNF560, IKZF4, KLF7, ZNF264, INTS12, MARCH8, TRIM62, ZNF629, ZNF664, CCDC76, ZNF860, ZBED4, RBAK, HIVEP3, ZNF460, ZBTB4…
		SMART	SM00355:ZnF_C2H2	33	12.1771	3.0813	7.96687e-09	-8.09871	ZNF614, ZBTB34, ZNF805, ZKSCAN2, ZNF678, ZBTB37, ZKSCAN5, YOD1, ZNF721, ZNF394, ZNF560, IKZF4, KLF7, ZNF100, ZNF264, ZNF354B, ZNF543, ZNF502, ZNF792, ZNF2, ZNF629, ZNF664, ZNF37A, ZNF860, RBAK, HIVEP3, ZBTB4, ZNF460, ZNF277, HIVEP2, ZBTB5, ZNF385B, KLF4
		GOTERM_MF_FAT	GO:0008270~zinc ion binding	63	23.2472	2.01096	1.62555e-08	-7.789	RNASEL, PLEKHM3, ZBTB34, ZKSCAN2, ZBTB37, ZNF678, ZKSCAN5, TRIM4, TRIM5, ZNF721, YOD1, ZNF394, RPS27A, ZNF100, ZC3H10, ZNF543, ZNF354B, TRIM41, ZNF502, FBLIM1, PDE10A, ZNF792, XRCC6BP1, ZNF2, ZNF37A, TRIM35, ZNF277, ZFAND5, ZNF614, ING2, ZNF805, FHL3, TRIM13, ZNRD1, NR3C1, KCNRG, RABGGTB, ZFP36L2, RPS29, PEX12, ZNF560, ZC3H12C, IKZF4, KLF7, C17ORF48, ZNF264, INTS12, MARCH8, TRIM62, ZNF664, ZNF629…
		GOTERM_MF_FAT	GO:0046914~transition metal ion binding	70	25.8303	1.85411	4.3741e-08	-7.35911	RNASEL, PLEKHM3, ZBTB34, ZKSCAN2, ZKSCAN5, ZBTB37, ZNF678, TRIM4, TRIM5, ZNF394, ZNF721, YOD1, RPS27A, ZNF100, ZC3H10, ZNF543, ZNF354B, TRIM41, ZNF502, FBLIM1, PDE10A, ZNF792, XRCC6BP1, ZNF2, ZNF37A, TRIM35, ACVR2B, ZNF277, ZFAND5, ZNF614, ING2, ZNF805, FHL3, TRIM13, ZNRD1, NR3C1, KCNRG, RABGGTB, ZFP36L2, RPS29, NUDT7, LIAS, PEX12, ZNF560, ZC3H12C, B4GALT1, IKZF4, C17ORF48, KLF7, ZNF264, B3GALT1,…
		INTERPRO	IPR013087:Zinc finger, C2H2-type/integrase, DNA-binding	29	10.7011	3.28252	6.42753e-08	-7.19196	ZNF614, ZBTB34, ZNF805, ZKSCAN2, ZNF678, ZBTB37, ZKSCAN5, ZNF721, ZNF394, ZNF560, IKZF4, KLF7, ZNF100, ZNF264, ZNF354B, ZNF543, ZNF502, ZNF792, ZNF664, ZNF2, ZNF629, ZNF37A, ZNF860, RBAK, HIVEP3, ZNF460, ZBTB5, HIVEP2, KLF4
		INTERPRO	IPR007087:Zinc finger, C2H2-type	33	12.1771	2.95868	6.92694e-08	-7.15946	ZNF614, ZBTB34, ZNF805, ZKSCAN2, ZNF678, ZBTB37, ZKSCAN5, YOD1, ZNF721, ZNF394, ZNF560, IKZF4, KLF7, ZNF100, ZNF264, ZNF354B, ZNF543, ZNF502, ZNF792, ZNF2, ZNF629, ZNF664, ZNF37A, ZNF860, RBAK, HIVEP3, ZBTB4, ZNF460, ZNF277, HIVEP2, ZBTB5, ZNF385B, KLF4
		INTERPRO	IPR015880:Zinc finger, C2H2-like	33	12.1771	2.91042	1.01132e-07	-6.99511	ZNF614, ZBTB34, ZNF805, ZKSCAN2, ZNF678, ZBTB37, ZKSCAN5, YOD1, ZNF721, ZNF394, ZNF560, IKZF4, KLF7, ZNF100, ZNF264, ZNF354B, ZNF543, ZNF502, ZNF792, ZNF2, ZNF629, ZNF664, ZNF37A, ZNF860, RBAK, HIVEP3, ZBTB4, ZNF460, ZNF277, HIVEP2, ZBTB5, ZNF385B, KLF4
		SP_PIR_KEYWORDS	metal-binding	76	28.0443	1.81505	1.39697e-07	-6.85481	RNASEL, IMPAD1, PLEKHM3, ZBTB34, FIGNL1, ZKSCAN2, ZKSCAN5, ZBTB37, ZNF678, TRIM4, TRIM5, ZNF394, ZNF721, YOD1, IMPDH2, RPS27A, ZNF100, ZC3H10, ZNF543, ZNF354B, TRIM41, ZNF502, FBLIM1, PDE10A, ZNF792, XRCC6BP1, ZNF37A, ZNF2, MAST4, TRIM35, ACVR2B, ZNF277, MAP3K13, ZNF614, ZFAND5, ING2, ZNF805, FHL3, TRIM13, ZNRD1, NR3C1, KCNRG, RABGGTB, ZFP36L2, RPS29, NUDT7, LIAS, PEX12, FAHD2A, ZNF560, ZC3H12C, …
		SP_PIR_KEYWORDS	zinc	61	22.5092	1.97791	2.40172e-07	-6.61948	RNASEL, PLEKHM3, ZBTB34, ZKSCAN2, ZBTB37, ZNF678, ZKSCAN5, TRIM4, TRIM5, ZNF721, YOD1, ZNF394, RPS27A, ZNF100, ZC3H10, ZNF543, ZNF354B, TRIM41, ZNF502, FBLIM1, ZNF792, ZNF2, ZNF37A, TRIM35, ZNF277, ZFAND5, ZNF614, ING2, ZNF805, FHL3, TRIM13, ZNRD1, NR3C1, KCNRG, RABGGTB, ZFP36L2, RPS29, PEX12, ZNF560, ZC3H12C, IKZF4, KLF7, C17ORF48, ZNF264, INTS12, MARCH8, TRIM62, ZNF664, ZNF629, CCDC76, ZNF860, …
		UP_SEQ_FEATURE	zinc finger region:C2H2-type 2	27	9.9631	3.13199	5.64397e-07	-6.24842	ZBTB34, ZNF805, ZKSCAN2, ZNF678, ZBTB37, ZKSCAN5, ZNF721, ZNF394, ZNF560, IKZF4, KLF7, ZNF264, ZNF100, ZNF354B, ZNF543, ZNF502, ZNF664, ZNF2, ZNF629, ZNF860, RBAK, ZBTB4, ZNF460, ZNF277, HIVEP3, HIVEP2, KLF4
		UP_SEQ_FEATURE	zinc finger region:C2H2-type 3	27	9.9631	3.06149	8.63747e-07	-6.06361	ZNF614, ZBTB34, ZNF805, ZKSCAN2, ZNF678, ZBTB37, ZKSCAN5, ZNF394, ZNF560, IKZF4, KLF7, ZNF264, ZNF100, ZNF354B, ZNF543, ZNF502, ZNF792, ZNF664, ZNF2, ZNF629, ZNF37A, ZNF860, RBAK, ZBTB4, ZNF460, HIVEP2, KLF4
		UP_SEQ_FEATURE	zinc finger region:C2H2-type 6	23	8.48708	3.32405	1.8495e-06	-5.73295	IKZF4, ZNF614, ZNF100, ZNF264, ZNF805, ZNF354B, ZNF543, ZNF502, ZNF792, ZKSCAN2, ZNF678, ZKSCAN5, ZNF37A, ZNF664, ZNF629, ZNF2, ZNF860, RBAK, ZBTB4, ZNF460, ZNF721, ZNF394, ZNF560
		UP_SEQ_FEATURE	zinc finger region:C2H2-type 4	25	9.22509	3.06642	2.38652e-06	-5.62224	ZNF614, ZNF805, ZKSCAN2, ZNF678, ZKSCAN5, ZNF721, ZNF394, ZNF560, IKZF4, ZNF264, ZNF100, ZNF354B, ZNF543, ZNF502, ZNF792, ZNF37A, ZNF664, ZNF2, ZNF629, ZNF860, RBAK, ZBTB4, ZNF460, HIVEP3, HIVEP2
		UP_SEQ_FEATURE	zinc finger region:C2H2-type 1	24	8.85609	3.123	2.96386e-06	-5.52814	IKZF4, KLF7, ZNF264, ZBTB34, ZNF805, ZNF354B, ZNF543, ZNF502, ZNF792, ZKSCAN2, ZNF678, ZBTB37, ZKSCAN5, ZNF664, ZNF2, ZNF629, RBAK, HIVEP3, ZNF460, ZNF277, ZBTB5, HIVEP2, ZNF394, KLF4
		UP_SEQ_FEATURE	zinc finger region:C2H2-type 12	16	5.90406	4.47795	3.19894e-06	-5.49499	ZNF614, ZNF100, ZNF264, ZNF805, ZNF354B, ZNF543, ZNF502, ZNF792, ZKSCAN5, ZNF678, ZNF629, ZNF37A, ZNF860, RBAK, ZNF721, ZNF560
		GOTERM_MF_FAT	GO:0046872~metal ion binding	85	31.3653	1.51454	5.73013e-06	-5.24184	RNASEL, IMPAD1, PLEKHM3, ZBTB34, FIGNL1, ZKSCAN2, ZKSCAN5, ZBTB37, ZNF678, ANKRD5, TRIM4, TRIM5, ZNF394, ZNF721, YOD1, NANP, IMPDH2, RPS27A, ZNF100, ZC3H10, ZNF543, ZNF354B, TRIM41, ZNF502, FBLIM1, PDE10A, ZNF792, XRCC6BP1, ZNF37A, ZNF2, MAST4, TRIM35, ACVR2B, ZNF277, MAP3K13, ZNF614, ZFAND5, MEGF9, ING2, ZNF805, CETN3, FHL3, TRIM13, ZNRD1, NR3C1, KIAA1919, EDEM3, KCNRG, RABGGTB, ZFP36L2, RPS29, …
		GOTERM_MF_FAT	GO:0043167~ion binding	86	31.7343	1.49587	8.06322e-06	-5.09349	RNASEL, IMPAD1, PLEKHM3, ZBTB34, FIGNL1, ZKSCAN2, ZKSCAN5, ZBTB37, ZNF678, ANKRD5, TRIM4, TRIM5, ZNF394, ZNF721, YOD1, NANP, IMPDH2, RPS27A, ZNF100, ZC3H10, ZNF543, ZNF354B, TRIM41, ZNF502, FBLIM1, PDE10A, ZNF792, XRCC6BP1, ZNF37A, ZNF2, MAST4, TRIM35, ACVR2B, ZNF277, MAP3K13, ZNF614, ZFAND5, MEGF9, ING2, ZNF805, CETN3, FHL3, TRIM13, ZNRD1, NR3C1, KIAA1919, EDEM3, KCNRG, RABGGTB, ZFP36L2, RPS29, …
		GOTERM_MF_FAT	GO:0043169~cation binding	85	31.3653	1.50041	8.58455e-06	-5.06628	RNASEL, IMPAD1, PLEKHM3, ZBTB34, FIGNL1, ZKSCAN2, ZKSCAN5, ZBTB37, ZNF678, ANKRD5, TRIM4, TRIM5, ZNF394, ZNF721, YOD1, NANP, IMPDH2, RPS27A, ZNF100, ZC3H10, ZNF543, ZNF354B, TRIM41, ZNF502, FBLIM1, PDE10A, ZNF792, XRCC6BP1, ZNF37A, ZNF2, MAST4, TRIM35, ACVR2B, ZNF277, MAP3K13, ZNF614, ZFAND5, MEGF9, ING2, ZNF805, CETN3, FHL3, TRIM13, ZNRD1, NR3C1, KIAA1919, EDEM3, KCNRG, RABGGTB, ZFP36L2, RPS29, …
		UP_SEQ_FEATURE	zinc finger region:C2H2-type 5	23	8.48708	3.01512	8.79022e-06	-5.056	IKZF4, ZNF614, ZNF100, ZNF264, ZNF805, ZNF354B, ZNF543, ZNF502, ZNF792, ZKSCAN2, ZNF678, ZKSCAN5, ZNF37A, ZNF664, ZNF629, ZNF2, ZNF860, RBAK, HIVEP3, ZBTB4, ZNF460, ZNF394, ZNF560
		SMART	SM00349:KRAB	17	6.27306	3.56368	1.798e-05	-4.74521	ZNF614, ZNF100, ZNF264, ZNF805, ZNF354B, ZNF543, ZNF792, ZKSCAN2, ZKSCAN5, ZNF37A, ZNF2, ZNF321, ZNF860, RBAK, ZNF460, ZNF394, ZNF560
		UP_SEQ_FEATURE	zinc finger region:C2H2-type 7	20	7.38007	3.12761	2.43464e-05	-4.61357	ZNF614, ZNF100, ZNF264, ZNF805, ZNF354B, ZNF543, ZNF502, ZNF792, ZNF678, ZKSCAN5, ZNF37A, ZNF664, ZNF629, ZNF2, ZNF860, RBAK, ZNF460, ZNF721, ZNF394, ZNF560
		UP_SEQ_FEATURE	zinc finger region:C2H2-type 9	18	6.64207	3.37632	2.71596e-05	-4.56608	ZNF614, ZNF100, ZNF264, ZNF805, ZNF354B, ZNF543, ZNF502, ZNF792, ZKSCAN5, ZNF678, ZNF37A, ZNF664, ZNF629, ZNF860, RBAK, ZNF460, ZNF721, ZNF560
		UP_SEQ_FEATURE	zinc finger region:C2H2-type 8	19	7.01107	3.21349	2.90775e-05	-4.53644	ZNF614, ZNF100, ZNF264, ZNF805, ZNF354B, ZNF543, ZNF502, ZNF792, ZKSCAN5, ZNF678, ZNF37A, ZNF664, ZNF629, ZNF2, ZNF860, RBAK, ZNF460, ZNF721, ZNF560
		INTERPRO	IPR001909:Krueppel-associated box	17	6.27306	3.36605	4.90724e-05	-4.30916	ZNF614, ZNF100, ZNF264, ZNF805, ZNF354B, ZNF543, ZNF792, ZKSCAN2, ZKSCAN5, ZNF37A, ZNF2, ZNF321, ZNF860, RBAK, ZNF460, ZNF394, ZNF560
		UP_SEQ_FEATURE	zinc finger region:C2H2-type 11	15	5.53506	3.61063	7.7736e-05	-4.10938	ZNF614, ZNF100, ZNF264, ZNF805, ZNF354B, ZNF543, ZNF502, ZNF792, ZNF678, ZNF629, ZNF37A, ZNF860, RBAK, ZNF460, ZNF721
		UP_SEQ_FEATURE	domain:KRAB	16	5.90406	3.39892	8.11096e-05	-4.09093	ZNF614, ZNF100, ZNF264, ZNF805, ZNF354B, ZNF543, ZNF792, ZKSCAN2, ZKSCAN5, ZNF37A, ZNF2, ZNF321, ZNF860, RBAK, ZNF460, ZNF394
		UP_SEQ_FEATURE	zinc finger region:C2H2-type 10	16	5.90406	3.37857	8.6728e-05	-4.06184	ZNF614, ZNF100, ZNF264, ZNF805, ZNF354B, ZNF543, ZNF502, ZNF792, ZKSCAN5, ZNF678, ZNF629, ZNF37A, ZNF860, ZNF460, ZNF721, ZNF560
		PIR_SUPERFAMILY	PIRSF005559:zinc finger protein ZFP-36	9	3.32103	4.85869	0.000468776	-3.32903	ZNF614, ZNF264, ZNF100, ZNF860, ZNF805, ZNF543, ZNF460, ZNF678, ZNF37A
		UP_SEQ_FEATURE	zinc finger region:C2H2-type 13	11	4.05904	3.85972	0.000596078	-3.2247	ZNF264, ZNF805, RBAK, ZNF543, ZNF354B, ZNF502, ZNF792, ZKSCAN5, ZNF678, ZNF560, ZNF629
		GOTERM_MF_FAT	GO:0003677~DNA binding	49	18.0812	1.55066	0.00119573	-2.92237	TAF1B, ZBTB34, ZKSCAN2, RFXAP, ZNF678, ZBTB37, ZKSCAN5, HOXC6, PCBP4, ZNF721, ZNF394, ZNF100, CHTF8, ZNF354B, ZNF543, EOMES, MECP2, ZNF502, ZNF792, HES6, PURB, ZNF2, ZNF37A, PURA, ZNF277, NHEJ1, ZFAND5, ZNF614, ING2, ZNF805, ZNRD1, NR3C1, ZFP36L2, ZNF560, IKZF4, KLF7, ZNF264, ZNF629, ZNF664, ZNF860, ZBED4, ZBTB4, ZNF460, HIVEP3, ZBTB5, HIVEP2, HOXB9, HIST1H2AM, KLF4
		SP_PIR_KEYWORDS	dna-binding	43	15.8672	1.63386	0.00149543	-2.82524	TAF1B, ZNF614, ZBTB34, ZNF805, NR3C1, ZKSCAN2, RFXAP, ZKSCAN5, ZNF678, ZBTB37, HOXC6, ZFP36L2, PCBP4, ZNF394, ZNF721, ZNF560, IKZF4, KLF7, ZNF100, ZNF264, CHTF8, ZNF543, ZNF354B, MECP2, EOMES, ZNF502, ZNF792, PURB, PURA, ZNF2, ZNF629, ZNF664, ZNF37A, ZNF860, ZBTB4, ZNF460, ZNF277, HIVEP2, ZBTB5, HOXB9, HIST1H2AM, NHEJ1, KLF4
		SP_PIR_KEYWORDS	Transcription	46	16.9742	1.57652	0.001976	-2.70421	TAF1B, ZNF614, ZBTB34, ING2, ZNF805, ZNRD1, NR3C1, ZKSCAN2, ZKSCAN5, ZBTB37, ZNF678, MACC1, HOXC6, ZNF394, ZNF721, BRMS1L, SERTAD2, ZNF560, IKZF4, KLF7, ZNF100, ZNF264, ZNF543, ZNF354B, MECP2, EOMES, ZNF502, ZNF792, HES6, IRF2BP1, PURB, PURA, ZNF2, ZNF629, ZNF664, ZNF37A, ZNF860, RBAK, HIVEP3, ZNF277, ZNF460, ZBTB4, HIVEP2, ZBTB5, HOXB9, KLF4
		GOTERM_BP_FAT	GO:0006350~transcription	46	16.9742	1.55072	0.00201583	-2.69555	TAF1B, ZNF614, ZBTB34, ING2, ZNF805, ZNRD1, NR3C1, ZKSCAN2, ZKSCAN5, ZBTB37, ZNF678, MACC1, HOXC6, ZNF394, ZNF721, BRMS1L, SERTAD2, ZNF560, IKZF4, KLF7, ZNF100, ZNF264, ZNF543, ZNF354B, MECP2, EOMES, ZNF502, ZNF792, HES6, IRF2BP1, PURB, PURA, ZNF2, ZNF629, ZNF664, ZNF37A, ZNF860, RBAK, HIVEP3, ZNF277, ZNF460, ZBTB4, HIVEP2, ZBTB5, HOXB9, KLF4
		GOTERM_BP_FAT	GO:0045449~regulation of transcription	54	19.9262	1.47046	0.00223792	-2.65016	TAF1B, ZBTB34, RHOQ, ZKSCAN2, ZBTB37, ZNF678, ZKSCAN5, HOXC6, ZNF721, ZNF394, RPS27A, SERTAD2, ZNF100, ZNF354B, ZNF543, EOMES, MECP2, ZNF502, ZNF792, IRF2BP1, HES6, PURB, ZNF2, ZNF37A, PURA, ACVR2B, ZNF277, RIPK2, MAP3K13, ZNF614, ING2, ZNF805, ZNRD1, NR3C1, MACC1, ZNF321, RGMB, BRMS1L, ZNF560, IKZF4, KLF7, ZNF264, FZD1, ZNF629, ZNF664, ZNF860, RBAK, HIVEP3, ZNF460, ZBTB4, ZBTB5, HIVEP2, HOXB9, K…
		SP_PIR_KEYWORDS	transcription regulation	45	16.6052	1.57651	0.0022495	-2.64791	TAF1B, ZNF614, ING2, ZBTB34, ZNF805, NR3C1, ZKSCAN2, ZKSCAN5, ZBTB37, ZNF678, MACC1, HOXC6, ZNF394, ZNF721, BRMS1L, SERTAD2, ZNF560, IKZF4, KLF7, ZNF100, ZNF264, ZNF543, ZNF354B, MECP2, EOMES, ZNF502, ZNF792, HES6, IRF2BP1, PURB, PURA, ZNF2, ZNF629, ZNF664, ZNF37A, ZNF860, RBAK, HIVEP3, ZNF277, ZNF460, ZBTB4, HIVEP2, ZBTB5, HOXB9, KLF4
		SP_PIR_KEYWORDS	nucleus	79	29.1513	1.30919	0.0062691	-2.20279	TAF1B, ZBTB34, RFXAP, ZKSCAN2, ZKSCAN5, ZBTB37, ZNF678, HOXC6, PSKH1, PDGFC, ZNF394, ZNF721, RPS27A, ZNF100, ANP32B, CHTF8, ZNF543, ZNF354B, MECP2, EOMES, TRIM41, ZNF502, ZNF792, HES6, IRF2BP1, CDKL5, PURB, PURA, FAM123B, ZNF2, ZNF37A, TRIM35, DACT1, NAIF1, ZNF277, ATXN1L, NHEJ1, ZNF614, PUS3, ING2, ANAPC13, ZNF805, ZNRD1, NR3C1, SESN1, UHMK1, MACC1, RPP14, URGCP, ZFP36L2, DUSP18, EIF3E, RSL24D1,…
		UP_SEQ_FEATURE	zinc finger region:C2H2-type 14	7	2.58303	3.14455	0.0242671	-1.61498	ZNF860, RBAK, ZNF502, ZNF721, ZNF678, ZNF560, ZNF629
		Cluster 2 - Enrichment Score: 2.835
		KEGG_PATHWAY	hsa03010:Ribosome	8	2.95203	7.422	7.71993e-05	-4.11239	RPL23, RPL32, RPS29, RPL13, RPL27A, RPS15A, RSL24D1, RPS27A
		GOTERM_BP_FAT	GO:0006412~translation	15	5.53506	3.20969	0.000244706	-3.61136	MRPS36, EEF1A1, RPL13, RPL27A, RPS15A, WARS2, MTIF2, MRPS18C, RPL23, RPS29, RPL32, EIF3E, EIF3F, RSL24D1, RPS27A
		SP_PIR_KEYWORDS	protein biosynthesis	11	4.05904	4.15296	0.000335806	-3.47391	EEF1A1, RPL23, RPL32, RPS29, RPL13, EIF3E, EIF3F, RPS15A, WARS2, MTIF2, RPS27A
		GOTERM_MF_FAT	GO:0003735~structural constituent of ribosome	10	3.69004	4.3909	0.000451453	-3.34539	MRPS36, MRPS18C, RPL23, RPL32, RPS29, RPL13, RPL27A, RPS15A, RSL24D1, RPS27A
		GOTERM_CC_FAT	GO:0005840~ribosome	10	3.69004	4.27706	0.000536301	-3.27059	MRPS36, MRPS18C, RPL23, RPL32, RPS29, RPL13, RPL27A, RPS15A, RSL24D1, RPS27A
		GOTERM_BP_FAT	GO:0006414~translational elongation	8	2.95203	5.61008	0.000545876	-3.26291	EEF1A1, RPL23, RPL32, RPS29, RPL13, RPL27A, RPS15A, RPS27A
		GOTERM_CC_FAT	GO:0022626~cytosolic ribosome	6	2.21402	6.81162	0.00181173	-2.74191	RPL32, RPS29, RPL13, RPL27A, RPS15A, RPS27A
		GOTERM_CC_FAT	GO:0033279~ribosomal subunit	7	2.58303	5.02889	0.00262507	-2.58086	MRPS36, MRPS18C, RPL32, RPS29, RPL27A, RPS15A, RPS27A
		SP_PIR_KEYWORDS	ribosome	6	2.21402	5.8338	0.00362669	-2.44049	RPL23, RPL32, RPS29, RPL13, RPS15A, RPS27A
		GOTERM_CC_FAT	GO:0030529~ribonucleoprotein complex	14	5.16605	2.4998	0.00377895	-2.42263	MRPS36, RPL13, RPL27A, RPS15A, TRIM5, MRPS18C, RPL23, RPS29, RPL32, PCBP4, SYF2, RSL24D1, RPS27A, NSA2
		GOTERM_CC_FAT	GO:0015935~small ribosomal subunit	5	1.84502	7.29816	0.00473488	-2.32469	MRPS36, MRPS18C, RPS29, RPS15A, RPS27A
		SP_PIR_KEYWORDS	ribosomal protein	9	3.32103	3.39788	0.00517423	-2.28615	MRPS36, MRPS18C, RPL23, RPL32, RPS29, RPL13, RPL27A, RPS15A, RPS27A
		SP_PIR_KEYWORDS	ribonucleoprotein	11	4.05904	2.79841	0.00623815	-2.20494	MRPS36, MRPS18C, RPL23, RPL32, RPS29, PCBP4, RPL13, RPL27A, RPS15A, RPS27A, NSA2
		GOTERM_CC_FAT	GO:0044445~cytosolic part	6	2.21402	3.62988	0.0244593	-1.61156	RPL32, RPS29, RPL27A, RPS15A, MAP3K13, RPS27A
		Cluster 3 - Enrichment Score: 2.547
		UP_SEQ_FEATURE	zinc finger region:B box-type	7	2.58303	8.97625	0.000121977	-3.91372	TRIM4, TRIM5, TRIM35, TRIM41, TRIM13, KCNRG, TRIM62
		SMART	SM00336:BBOX	7	2.58303	7.23509	0.000377304	-3.42331	TRIM4, TRIM5, TRIM35, TRIM41, TRIM13, KCNRG, TRIM62
		INTERPRO	IPR000315:Zinc finger, B-box	7	2.58303	6.83386	0.000543176	-3.26506	TRIM4, TRIM5, TRIM35, TRIM41, TRIM13, KCNRG, TRIM62
		UP_SEQ_FEATURE	domain:B30.2/SPRY	6	2.21402	5.16056	0.0061102	-2.21394	TRIM4, TRIM5, TRIM35, TRIM41, TRIM62, FBXO45
		INTERPRO	IPR003877:SPla/RYanodine receptor SPRY	6	2.21402	5.0208	0.0068159	-2.16648	TRIM4, TRIM5, TRIM35, TRIM41, TRIM62, FBXO45
		INTERPRO	IPR001870:B302 (SPRY)-like	6	2.21402	4.84766	0.00788519	-2.10319	TRIM4, TRIM5, TRIM35, TRIM41, TRIM62, FBXO45
		INTERPRO	IPR003879:Butyrophylin-like	5	1.84502	5.66864	0.0115328	-1.93806	TRIM4, TRIM5, TRIM35, TRIM41, TRIM62
		INTERPRO	IPR018957:Zinc finger, C3HC4 RING-type	8	2.95203	2.46636	0.0440619	-1.35594	TRIM4, TRIM5, TRIM35, TRIM41, TRIM13, MARCH8, KCNRG, TRIM62
		Cluster 4 - Enrichment Score: 1.935
		GOTERM_BP_FAT	GO:0034470~ncRNA processing	9	3.32103	3.4088	0.00492843	-2.30729	CCDC76, RNASEL, C1ORF66, PUS3, LCMT2, THG1L, INTS12, NSA2, RPP14
		GOTERM_BP_FAT	GO:0034660~ncRNA metabolic process	10	3.69004	3.07944	0.0052458	-2.28019	CCDC76, RNASEL, C1ORF66, PUS3, LCMT2, THG1L, INTS12, WARS2, NSA2, RPP14
		SP_PIR_KEYWORDS	trna processing	5	1.84502	5.29686	0.0145827	-1.83616	CCDC76, PUS3, LCMT2, THG1L, RPP14
		GOTERM_BP_FAT	GO:0008033~tRNA processing	5	1.84502	4.65969	0.0220838	-1.65593	CCDC76, PUS3, LCMT2, THG1L, RPP14
		GOTERM_BP_FAT	GO:0006399~tRNA metabolic process	6	2.21402	3.60138	0.025389	-1.59535	CCDC76, PUS3, LCMT2, THG1L, WARS2, RPP14
		Cluster 5 - Enrichment Score: 1.707
		GOTERM_MF_FAT	GO:0032561~guanyl ribonucleotide binding	12	4.42804	2.31729	0.0144811	-1.8392	RHOJ, RAP2B, EEF1A1, GTPBP8, AK3, RHOQ, TUBE1, C4ORF14, PDE10A, RAB6A, MTIF2, URGCP
		GOTERM_MF_FAT	GO:0019001~guanyl nucleotide binding	12	4.42804	2.31729	0.0144811	-1.8392	RHOJ, RAP2B, EEF1A1, GTPBP8, AK3, RHOQ, TUBE1, C4ORF14, PDE10A, RAB6A, MTIF2, URGCP
		GOTERM_MF_FAT	GO:0003924~GTPase activity	8	2.95203	2.79685	0.0242543	-1.61521	RHOJ, RAP2B, EEF1A1, GNG10, RHOQ, TUBE1, RAB6A, MTIF2
		GOTERM_MF_FAT	GO:0005525~GTP binding	11	4.05904	2.18128	0.0292981	-1.53316	RHOJ, RAP2B, EEF1A1, GTPBP8, AK3, RHOQ, TUBE1, C4ORF14, RAB6A, MTIF2, URGCP
		Cluster 6 - Enrichment Score: 1.535
		GOTERM_CC_FAT	GO:0044429~mitochondrial part	14	5.16605	2.16369	0.0121277	-1.91622	MRPS36, OXA1L, MTX3, AK3, WARS2, CHCHD4, NR3C1, NDUFAF1, VDAC1, ACSM3, MRPS18C, TOMM20, SLC25A3, C4ORF14
		GOTERM_CC_FAT	GO:0031980~mitochondrial lumen	7	2.58303	2.83567	0.0365071	-1.43762	ACSM3, MRPS36, MRPS18C, AK3, WARS2, NR3C1, VDAC1
		GOTERM_CC_FAT	GO:0005759~mitochondrial matrix	7	2.58303	2.83567	0.0365071	-1.43762	ACSM3, MRPS36, MRPS18C, AK3, WARS2, NR3C1, VDAC1
		GOTERM_CC_FAT	GO:0005739~mitochondrion	19	7.01107	1.60734	0.0446819	-1.34987	KLK6, MRPS36, RNASEL, OXA1L, MTX3, AK3, WARS2, NR3C1, CHCHD4, MTIF2, NDUFAF1, VDAC1, ACSM3, MRPS18C, TOMM20, THG1L, SLC25A3, C4ORF14, LIAS
1.3	631	Cluster 1 - Enrichment Score: 5.645
		SP_PIR_KEYWORDS	zinc-finger	106	17.608	1.9846	8.82803e-12	-11.0541	RNASEL, PLEKHM3, MYLIP, ZNRF3, PATZ1, ZNF394, FIZ1, RPS27A, ZNF449, ZNF45, ZNF100, RARG, RREB1, DTX3L, ZNF48, TRIM41, ZNF502, ZNF792, ZNF2, ZNF37A, TRIM35, RPAIN, HNF4A, ZNF786, ZFAND5, ZNF614, ZNF619, ZNRD1, KCNRG, ZNF618, ADAP1, ZNF699, RNF11, THAP11, IKZF4, KLF7, NR4A1, INTS12, NR4A3, ZBTB45, TRIM62, ZBTB43, ZNF629, ZNF217, HIVEP3, HIVEP2, ZNF385B, KLF4, PPARD, ZBTB34, ZFP41, ZKSCAN2, ZKSCAN5,…
		SP_PIR_KEYWORDS	metal-binding	155	25.7475	1.67754	2.36735e-11	-10.6257	RNASEL, IMPAD1, PDP2, PLEKHM3, CTDSPL, LMO4, TMPPE, PDLIM2, MYLIP, ZNRF3, NT5DC1, BAK1, CISD2, ERAP1, PATZ1, ZNF394, FIZ1, RPS27A, ZNF449, ZNF45, RARG, ZNF100, RREB1, DTX3L, ZNF48, TRIM41, ZNF502, ZNF792, ZNF37A, ZNF2, ISCU, TRIM35, RPAIN, HNF4A, ZNF786, ZNF614, ZFAND5, ZNRD1, ZNF619, KCNRG, ZNF618, RABGGTB, ADAP1, ZNF699, RPS29, RNF11, LIAS, FAHD2A, THAP11, B4GALT1, IKZF4, KLF7, C17ORF48, TGFBR2…
		GOTERM_MF_FAT	GO:0046914~transition metal ion binding	144	23.9203	1.66162	3.50433e-11	-10.4554	RNASEL, PDP2, PLEKHM3, LMO4, PDLIM2, MYLIP, ZNRF3, BAK1, CISD2, ERAP1, PATZ1, ZNF394, FIZ1, RPS27A, ZNF449, ZNF45, RARG, ZNF100, RREB1, DTX3L, ZNF48, TRIM41, ZNF502, ZNF792, ZNF37A, ZNF2, ISCU, TRIM35, RPAIN, HNF4A, ZNF786, ZNF614, ZFAND5, ZNRD1, ZNF619, KCNRG, ZNF618, RABGGTB, ADAP1, ZNF699, RPS29, RNF11, LIAS, FBXO41, DYRK2, THAP11, B4GALT1, IKZF4, KLF7, C17ORF48, TGFBR2, NR4A1, INTS12, NR4A3, …
		GOTERM_MF_FAT	GO:0008270~zinc ion binding	126	20.9302	1.75212	3.8988e-11	-10.4091	RNASEL, PLEKHM3, LMO4, PDLIM2, MYLIP, ZNRF3, BAK1, ERAP1, PATZ1, ZNF394, FIZ1, RPS27A, ZNF449, ZNF45, ZNF100, RARG, RREB1, DTX3L, ZNF48, TRIM41, ZNF502, ZNF792, ZNF37A, ZNF2, TRIM35, RPAIN, HNF4A, ZNF786, ZNF614, ZFAND5, ZNRD1, ZNF619, KCNRG, ZNF618, RABGGTB, ADAP1, ZNF699, RPS29, RNF11, FBXO41, THAP11, IKZF4, C17ORF48, KLF7, NR4A1, INTS12, NR4A3, ZBTB45, TRIM62, ZBTB43, ZNF629, ZNF217, GCM1, HIV…
		SP_PIR_KEYWORDS	zinc	122	20.2658	1.79269	1.25097e-10	-9.90275	RNASEL, PLEKHM3, LMO4, PDLIM2, MYLIP, ZNRF3, BAK1, ERAP1, PATZ1, ZNF394, FIZ1, RPS27A, ZNF449, ZNF45, ZNF100, RARG, RREB1, DTX3L, ZNF48, TRIM41, ZNF502, ZNF792, ZNF37A, ZNF2, TRIM35, RPAIN, HNF4A, ZNF786, ZNF614, ZFAND5, ZNRD1, ZNF619, KCNRG, ZNF618, RABGGTB, ADAP1, ZNF699, RPS29, RNF11, THAP11, IKZF4, C17ORF48, KLF7, NR4A1, INTS12, NR4A3, ZBTB45, TRIM62, ZBTB43, ZNF629, ZNF217, GCM1, HIVEP3, HIV…
		INTERPRO	IPR013087:Zinc finger, C2H2-type/integrase, DNA-binding	52	8.63787	2.65201	3.84882e-10	-9.41467	ZBTB34, ZFP41, ZKSCAN2, ZNF678, ZBTB37, ZKSCAN5, OSR1, PATZ1, ZNF721, ZNF394, FIZ1, ZNF449, ZNF45, ZNF100, RREB1, ZNF48, ZNF354B, ZNF543, ZNF502, ZNF792, ZNF688, ZNF2, ZNF37A, ZNF786, ZNF614, ZNF805, ZNF619, ZNF75D, ZNF699, HIC2, ZNF560, IKZF4, ZBTB7A, KLF7, ZNF264, ZBTB7C, ZNF25, ZNF668, ZBTB45, ZBTB43, ZNF629, ZNF664, ZNF672, ZNF217, ZNF860, RBAK, ZNF460, HIVEP3, ZBTB5, HIVEP2, KLF4, REPIN1
		UP_SEQ_FEATURE	zinc finger region:C2H2-type 2	51	8.47176	2.68098	4.64398e-10	-9.33311	ZBTB34, ZFP41, ZKSCAN2, ZNF678, ZBTB37, ZKSCAN5, OSR1, PATZ1, ZNF721, ZNF394, FIZ1, ZNF449, ZNF45, ZNF100, RREB1, ZNF48, ZNF354B, ZNF543, ZNF142, ZNF502, ZNF688, ZNF2, ZNF786, ZNF277, ZNF805, ZNF619, ZNF618, ZNF75D, HIC2, ZNF560, IKZF4, ZBTB7A, KLF7, ZNF264, ZBTB7C, ZNF25, ZNF668, ZBTB45, ZBTB43, ZNF629, ZNF664, ZNF672, ZNF217, ZNF860, RBAK, ZBTB4, ZNF460, HIVEP3, HIVEP2, KLF4, REPIN1
		INTERPRO	IPR007087:Zinc finger, C2H2-type	59	9.80066	2.38341	1.24221e-09	-8.9058	ZBTB34, ZFP41, ZKSCAN2, ZBTB37, ZNF678, ZKSCAN5, OSR1, PATZ1, ZNF721, YOD1, ZNF394, FIZ1, ZNF449, ZNF45, ZNF100, RREB1, ZNF48, ZNF354B, ZNF543, ZNF142, ZNF502, ZNF792, ZNF688, ZNF2, ZNF37A, ZNF786, ZNF277, ZNF614, ZNF805, ZNF619, ZNF618, ZNF75D, ZNF699, HIC2, FBXO41, ZNF560, IKZF4, ZBTB7A, KLF7, ZNF264, ZBTB7C, ZNF25, ZNF668, ZBTB45, ZBTB43, ZNF629, ZNF664, ZNF217, ZNF672, ZNF860, RBAK, HIVEP3, Z…
		INTERPRO	IPR015880:Zinc finger, C2H2-like	59	9.80066	2.34454	2.3022e-09	-8.63786	ZBTB34, ZFP41, ZKSCAN2, ZBTB37, ZNF678, ZKSCAN5, OSR1, PATZ1, ZNF721, YOD1, ZNF394, FIZ1, ZNF449, ZNF45, ZNF100, RREB1, ZNF48, ZNF354B, ZNF543, ZNF142, ZNF502, ZNF792, ZNF688, ZNF2, ZNF37A, ZNF786, ZNF277, ZNF614, ZNF805, ZNF619, ZNF618, ZNF75D, ZNF699, HIC2, FBXO41, ZNF560, IKZF4, ZBTB7A, KLF7, ZNF264, ZBTB7C, ZNF25, ZNF668, ZBTB45, ZBTB43, ZNF629, ZNF664, ZNF217, ZNF672, ZNF860, RBAK, HIVEP3, Z…
		UP_SEQ_FEATURE	zinc finger region:C2H2-type 3	50	8.30565	2.56926	2.96076e-09	-8.5286	ZBTB34, ZFP41, ZKSCAN2, ZNF678, ZBTB37, ZKSCAN5, OSR1, PATZ1, ZNF394, FIZ1, ZNF449, ZNF45, ZNF100, RREB1, ZNF48, ZNF354B, ZNF543, ZNF142, ZNF502, ZNF792, ZNF688, ZNF2, ZNF37A, ZNF614, ZNF805, ZNF619, ZNF618, ZNF75D, ZNF699, HIC2, ZNF560, IKZF4, ZBTB7A, KLF7, ZNF264, ZBTB7C, ZNF25, ZNF668, ZBTB45, ZNF629, ZNF664, ZNF672, ZNF217, ZNF860, RBAK, ZBTB4, ZNF460, HIVEP2, KLF4, REPIN1
		SMART	SM00355:ZnF_C2H2	59	9.80066	2.24781	3.89445e-09	-8.40955	ZBTB34, ZFP41, ZKSCAN2, ZBTB37, ZNF678, ZKSCAN5, OSR1, PATZ1, ZNF721, YOD1, ZNF394, FIZ1, ZNF449, ZNF45, ZNF100, RREB1, ZNF48, ZNF354B, ZNF543, ZNF142, ZNF502, ZNF792, ZNF688, ZNF2, ZNF37A, ZNF786, ZNF277, ZNF614, ZNF805, ZNF619, ZNF618, ZNF75D, ZNF699, HIC2, FBXO41, ZNF560, IKZF4, ZBTB7A, KLF7, ZNF264, ZBTB7C, ZNF25, ZNF668, ZBTB45, ZBTB43, ZNF629, ZNF664, ZNF217, ZNF672, ZNF860, RBAK, HIVEP3, Z…
		UP_SEQ_FEATURE	zinc finger region:C2H2-type 1	45	7.47508	2.65363	7.98381e-09	-8.09779	ZBTB34, ZFP41, ZNF805, ZNF619, ZKSCAN2, ZNF618, ZKSCAN5, ZNF678, ZBTB37, ZNF75D, ZNF699, HIC2, OSR1, PATZ1, ZNF394, FIZ1, ZNF449, IKZF4, ZBTB7A, KLF7, ZBTB7C, ZNF264, RREB1, ZNF543, ZNF354B, ZNF48, ZNF142, ZNF25, ZNF502, ZNF792, ZNF668, ZBTB45, ZNF688, ZNF2, ZNF629, ZNF664, ZNF217, ZNF672, RBAK, HIVEP3, ZNF460, ZNF277, HIVEP2, ZBTB5, KLF4
		UP_SEQ_FEATURE	zinc finger region:C2H2-type 4	45	7.47508	2.50134	4.54385e-08	-7.34258	ZNF614, ZFP41, ZNF805, ZNF619, ZKSCAN2, ZNF618, ZKSCAN5, ZNF678, ZNF75D, ZNF699, HIC2, PATZ1, ZNF721, ZNF394, FIZ1, ZNF449, ZNF560, IKZF4, ZNF45, ZNF100, ZNF264, RREB1, ZNF543, ZNF354B, ZNF48, ZNF25, ZNF502, ZNF792, ZNF668, ZBTB45, ZNF688, ZNF2, ZNF629, ZNF664, ZNF37A, ZNF217, ZNF672, ZNF860, ZNF786, RBAK, HIVEP3, ZBTB4, ZNF460, HIVEP2, REPIN1
		GOTERM_MF_FAT	GO:0046872~metal ion binding	178	29.5681	1.3817	1.83842e-07	-6.73555	RNASEL, IMPAD1, PDP2, PLEKHM3, ATP1B3, LMO4, TMPPE, PDLIM2, MYLIP, ZNRF3, ANKRD5, NT5DC1, BAK1, CISD2, ERAP1, PATZ1, ZNF394, FIZ1, RPS27A, NANP, ZNF449, ZNF45, RARG, ZNF100, RREB1, DTX3L, ZNF48, TRIM41, ZNF502, ZNF792, ZNF37A, ZNF2, ISCU, TRIM35, RPAIN, HNF4A, ZNF786, ZNF614, ZFAND5, CACNB2, ZNRD1, ZNF619, KIAA1919, KCNRG, ZNF618, RABGGTB, ADAP1, ZNF699, RPS29, RNF11, LIAS, FBXO41, DYRK2, FAHD2A,…
		GOTERM_MF_FAT	GO:0043169~cation binding	179	29.7342	1.37649	2.16885e-07	-6.66377	RNASEL, IMPAD1, PDP2, PLEKHM3, ATP1B3, LMO4, TMPPE, PDLIM2, MYLIP, ZNRF3, ANKRD5, NT5DC1, BAK1, CISD2, ERAP1, PATZ1, ZNF394, FIZ1, RPS27A, NANP, ZNF449, ZNF45, RARG, ZNF100, RREB1, DTX3L, ZNF48, TRIM41, ZNF502, ZNF792, ZNF37A, ZNF2, ISCU, TRIM35, RPAIN, HNF4A, ZNF786, ZNF614, ZFAND5, CACNB2, ZNRD1, ZNF619, KIAA1919, KCNRG, ZNF618, RABGGTB, ADAP1, ZNF699, RPS29, RNF11, LIAS, FBXO41, DYRK2, FAHD2A,…
		UP_SEQ_FEATURE	zinc finger region:C2H2-type 6	39	6.47841	2.5543	2.49262e-07	-6.60334	ZNF614, ZNF805, ZNF619, ZKSCAN2, ZNF678, ZKSCAN5, ZNF699, PATZ1, ZNF721, ZNF394, FIZ1, ZNF449, ZNF560, IKZF4, ZNF45, ZNF100, ZNF264, RREB1, ZNF48, ZNF354B, ZNF543, ZNF142, ZNF25, ZNF502, ZNF792, ZNF668, ZNF688, ZNF2, ZNF629, ZNF664, ZNF37A, ZNF217, ZNF672, ZNF860, ZNF786, RBAK, ZBTB4, ZNF460, REPIN1
		UP_SEQ_FEATURE	zinc finger region:C2H2-type 12	26	4.31894	3.29762	3.8163e-07	-6.41836	ZNF614, ZNF805, ZNF678, ZKSCAN5, ZNF699, ZNF721, ZNF560, ZNF45, ZNF264, ZNF100, RREB1, ZNF48, ZNF354B, ZNF543, ZNF142, ZNF25, ZNF502, ZNF792, ZNF668, ZNF37A, ZNF629, ZNF672, ZNF860, ZNF786, RBAK, REPIN1
		GOTERM_MF_FAT	GO:0043167~ion binding	180	29.9003	1.36395	3.84411e-07	-6.4152	RNASEL, IMPAD1, PDP2, PLEKHM3, ATP1B3, LMO4, TMPPE, PDLIM2, MYLIP, ZNRF3, ANKRD5, NT5DC1, BAK1, CISD2, ERAP1, PATZ1, ZNF394, FIZ1, RPS27A, NANP, ZNF449, ZNF45, RARG, ZNF100, RREB1, DTX3L, ZNF48, TRIM41, ZNF502, ZNF792, ZNF37A, ZNF2, ISCU, TRIM35, RPAIN, HNF4A, ZNF786, ZNF614, ZFAND5, CACNB2, ZNRD1, ZNF619, KIAA1919, KCNRG, ZNF618, RABGGTB, ADAP1, ZNF699, RPS29, RNF11, LIAS, FBXO41, DYRK2, FAHD2A,…
		UP_SEQ_FEATURE	zinc finger region:C2H2-type 5	40	6.64452	2.37632	1.05242e-06	-5.97781	ZNF614, ZNF805, ZNF619, ZKSCAN2, ZNF678, ZKSCAN5, ZNF75D, ZNF699, HIC2, PATZ1, ZNF394, FIZ1, ZNF449, ZNF560, IKZF4, ZNF45, ZNF100, ZNF264, RREB1, ZNF48, ZNF354B, ZNF543, ZNF142, ZNF25, ZNF502, ZNF792, ZNF668, ZNF688, ZNF2, ZNF629, ZNF664, ZNF37A, ZNF217, ZNF860, ZNF786, RBAK, HIVEP3, ZBTB4, ZNF460, REPIN1
		UP_SEQ_FEATURE	zinc finger region:C2H2-type 7	35	5.81395	2.48039	2.22537e-06	-5.6526	ZNF614, ZNF805, ZNF619, ZNF678, ZKSCAN5, ZNF699, PATZ1, ZNF721, ZNF394, FIZ1, ZNF449, ZNF560, ZNF45, ZNF100, ZNF264, RREB1, ZNF48, ZNF354B, ZNF543, ZNF142, ZNF25, ZNF502, ZNF792, ZNF668, ZNF688, ZNF664, ZNF2, ZNF629, ZNF37A, ZNF217, ZNF672, ZNF860, RBAK, ZNF460, REPIN1
		SP_PIR_KEYWORDS	nucleus	180	29.9003	1.35181	5.26866e-06	-5.2783	HMGN2, CTDSPL, RBM15B, PDLIM2, RFXAP, HMGN4, C14ORF4, KLHL7, NONO, HOXC6, PSKH1, HOXC4, WDR77, PDGFC, PATZ1, ZNF394, FIZ1, RPS27A, ZNF449, PITX2, ZNF45, RARG, ZNF100, RREB1, CHTF8, DTX3L, GABPA, ZNF48, TRIM41, EOMES, MECP2, ZNF502, ZNF792, HES6, BCL2L13, CSDA, TATDN2, CDKL5, FAM123B, ZNF37A, ZNF2, ISCU, TRIM35, MSX1, RPAIN, HNF4A, ARRB1, ZNF786, NLE1, VGLL3, ATXN1L, PNMA1, CRTC3, ZNF614, PUS3, AN…
		UP_SEQ_FEATURE	zinc finger region:C2H2-type 11	26	4.31894	2.83618	5.98509e-06	-5.22293	ZNF614, ZNF805, ZNF678, ZNF699, ZNF721, FIZ1, ZNF45, ZNF264, ZNF100, RREB1, ZNF48, ZNF354B, ZNF543, ZNF142, ZNF25, ZNF502, ZNF792, ZNF668, ZNF37A, ZNF629, ZNF672, ZNF860, ZNF786, RBAK, ZNF460, REPIN1
		UP_SEQ_FEATURE	zinc finger region:C2H2-type 10	28	4.65116	2.67941	6.98714e-06	-5.1557	ZNF614, ZNF805, ZNF619, ZNF678, ZKSCAN5, ZNF699, ZNF721, FIZ1, ZNF560, ZNF45, ZNF100, ZNF264, RREB1, ZNF48, ZNF354B, ZNF543, ZNF142, ZNF25, ZNF502, ZNF792, ZNF668, ZNF37A, ZNF629, ZNF672, ZNF860, ZNF786, ZNF460, REPIN1
		SP_PIR_KEYWORDS	Transcription	99	16.4452	1.53761	1.31947e-05	-4.8796	LMO4, RBM15B, HOXC6, NONO, HOXC4, PATZ1, ZNF394, FIZ1, ZNF449, ZNF45, ZNF100, RARG, RREB1, ZNF48, GABPA, MECP2, EOMES, ZNF502, ZNF792, HES6, CSDA, ZNF2, ZNF37A, MSX1, HNF4A, ARRB1, ZNF786, VGLL3, CRTC3, ZNF614, LITAF, HOXB13, SOX4, ZNF619, ZNRD1, ZNF618, ZNF699, NKX3-1, THAP11, IKZF4, KLF7, NR4A1, NR4A3, ZBTB45, USF1, ZBTB43, ZNF629, GCM1, ZNF217, HIVEP3, HIVEP2, HOXB9, KLF4, TAF1B, PPARD, ZBTB34…
		GOTERM_BP_FAT	GO:0006350~transcription	100	16.6113	1.51146	1.32685e-05	-4.87718	LMO4, RBM15B, HOXC6, NONO, HOXC4, PATZ1, ZNF394, FIZ1, ZNF449, ZNF45, ZNF100, RARG, RREB1, ZNF48, GABPA, MECP2, EOMES, ZNF502, ZNF792, HES6, CSDA, C10ORF2, ZNF2, ZNF37A, MSX1, HNF4A, ZNF786, VGLL3, CRTC3, ZNF614, LITAF, HOXB13, SOX4, ZNF619, ZNRD1, ZNF618, ZNF699, NKX3-1, THAP11, IKZF4, KLF7, NR4A1, NR4A3, ZBTB45, USF1, ZBTB43, ZNF629, GCM1, ZNF217, HIVEP3, HIVEP2, HOXB9, KLF4, TAF1B, PPARD, ZBTB…
		GOTERM_MF_FAT	GO:0003677~DNA binding	107	17.7741	1.47515	1.50167e-05	-4.82342	HMGN2, LMO4, HMGN4, RFXAP, HOXC6, NONO, HOXC4, PATZ1, ZNF394, ZNF449, PITX2, ZNF45, ZNF100, RARG, RREB1, CHTF8, GABPA, ZNF48, MECP2, EOMES, ZNF502, ZNF792, HES6, CSDA, C10ORF2, ZNF2, ZNF37A, MSX1, HNF4A, ZNF786, ZFAND5, ZNF614, HOXB13, SOX4, ZNF619, ZNRD1, ZNF618, ZNF699, RNF11, NKX3-1, THAP11, IKZF4, KLF7, NR4A1, NR4A3, ZBTB45, USF1, ZBTB43, ZNF629, ZNF217, GCM1, HIVEP3, HIVEP2, HOXB9, KLF4, TAF…
		SP_PIR_KEYWORDS	transcription regulation	97	16.113	1.54001	1.54652e-05	-4.81065	LMO4, RBM15B, HOXC6, NONO, HOXC4, PATZ1, ZNF394, FIZ1, ZNF449, ZNF45, ZNF100, RARG, RREB1, ZNF48, GABPA, MECP2, EOMES, ZNF502, ZNF792, HES6, CSDA, ZNF2, ZNF37A, MSX1, HNF4A, ARRB1, ZNF786, VGLL3, CRTC3, ZNF614, LITAF, HOXB13, SOX4, ZNF619, ZNF618, ZNF699, NKX3-1, THAP11, IKZF4, KLF7, NR4A1, NR4A3, ZBTB45, USF1, ZBTB43, ZNF629, GCM1, ZNF217, HIVEP3, HIVEP2, HOXB9, KLF4, TAF1B, PPARD, ZBTB34, ZFP41…
		UP_SEQ_FEATURE	zinc finger region:C2H2-type 8	31	5.1495	2.37604	2.16035e-05	-4.66548	ZNF614, ZNF805, ZNF619, ZNF678, ZKSCAN5, ZNF699, ZNF721, FIZ1, ZNF560, ZNF45, ZNF100, ZNF264, RREB1, ZNF48, ZNF354B, ZNF543, ZNF142, ZNF25, ZNF502, ZNF792, ZNF668, ZNF664, ZNF2, ZNF629, ZNF37A, ZNF672, ZNF860, ZNF786, RBAK, ZNF460, REPIN1
		UP_SEQ_FEATURE	zinc finger region:C2H2-type 9	29	4.81728	2.46512	2.17282e-05	-4.66298	ZNF614, ZNF805, ZNF619, ZNF678, ZKSCAN5, ZNF721, FIZ1, ZNF560, ZNF45, ZNF100, ZNF264, RREB1, ZNF48, ZNF354B, ZNF543, ZNF142, ZNF25, ZNF502, ZNF792, ZNF668, ZNF37A, ZNF664, ZNF629, ZNF672, ZNF860, ZNF786, RBAK, ZNF460, REPIN1
		SP_PIR_KEYWORDS	dna-binding	89	14.7841	1.53251	4.62924e-05	-4.33449	TAF1B, PPARD, HMGN2, ZBTB34, ZFP41, HMGN4, RFXAP, ZKSCAN2, ZKSCAN5, ZBTB37, ZNF678, NONO, HOXC6, PCBP4, HOXC4, PATZ1, ZNF394, ZNF721, DEDD2, ZNF449, PITX2, ZNF45, ZNF100, RARG, RREB1, CHTF8, GABPA, ZNF543, ZNF354B, ZNF48, MECP2, EOMES, ZNF142, ZNF502, ZNF792, CSDA, ZNF688, HMGA1, UBN1, PURB, PURA, ZNF2, ZNF37A, MSX1, HNF4A, ZNF786, ZNF277, NHEJ1, ZNF614, THAP4, ZNF805, SOX4, HOXB13, ZNF619, NR3C1…
		UP_SEQ_FEATURE	zinc finger region:C2H2-type 13	19	3.15615	3.02124	6.30105e-05	-4.20059	ZNF45, ZNF264, ZNF805, RREB1, ZNF354B, ZNF543, ZNF142, ZNF502, ZNF792, ZNF668, ZKSCAN5, ZNF678, ZNF629, ZNF699, ZNF672, ZNF786, RBAK, REPIN1, ZNF560
		GOTERM_BP_FAT	GO:0045449~regulation of transcription	113	18.7708	1.37963	0.000163019	-3.78776	HMGN2, LMO4, RBM15B, HOXC6, NONO, HOXC4, PATZ1, ZNF394, FIZ1, RPS27A, ZNF449, PITX2, ZNF45, ZNF100, RARG, RREB1, GABPA, ZNF48, MECP2, EOMES, ZNF502, ZNF792, HES6, CSDA, ZNF2, ZNF37A, MSX1, HNF4A, ZNF786, RIPK2, VGLL3, CRTC3, ZNF614, LITAF, HOXB13, SOX4, ZNRD1, ZNF619, ZNF618, ZNF699, ZNF321, NKX3-1, THAP11, BMP4, MDFI, IKZF4, KLF7, NR4A1, NR4A3, ZBTB45, USF1, ZBTB43, ZNF629, ZNF217, GCM1, HIVEP3,…
		UP_SEQ_FEATURE	zinc finger region:C2H2-type 14	15	2.49169	3.05365	0.00041887	-3.37792	ZNF45, RREB1, ZNF142, ZNF502, ZNF668, ZNF678, ZNF629, ZNF699, ZNF672, ZNF860, ZNF786, RBAK, ZNF721, REPIN1, ZNF560
		INTERPRO	IPR001909:Krueppel-associated box	24	3.98671	2.14114	0.000910277	-3.04083	ZNF614, ZNF45, ZNF100, ZNF264, ZNF805, ZNF354B, ZNF543, ZNF25, ZNF792, ZNF619, ZKSCAN2, ZNF688, ZKSCAN5, ZNF37A, ZNF2, ZNF75D, ZNF699, ZNF321, ZNF860, ZNF786, RBAK, ZNF460, ZNF394, ZNF560
		SMART	SM00349:KRAB	24	3.98671	2.05281	0.00143262	-2.84387	ZNF614, ZNF45, ZNF100, ZNF264, ZNF805, ZNF354B, ZNF543, ZNF25, ZNF792, ZNF619, ZKSCAN2, ZNF688, ZKSCAN5, ZNF37A, ZNF2, ZNF75D, ZNF699, ZNF321, ZNF860, ZNF786, RBAK, ZNF460, ZNF394, ZNF560
		UP_SEQ_FEATURE	domain:KRAB	22	3.65449	2.11793	0.00186411	-2.72953	ZNF614, ZNF45, ZNF100, ZNF264, ZNF805, ZNF354B, ZNF543, ZNF25, ZNF792, ZKSCAN2, ZNF688, ZKSCAN5, ZNF37A, ZNF2, ZNF75D, ZNF699, ZNF321, ZNF860, ZNF786, RBAK, ZNF460, ZNF394
		GOTERM_MF_FAT	GO:0003700~transcription factor activity	45	7.47508	1.48321	0.00763558	-2.11716	TAF1B, PPARD, LMO4, HOXB13, SOX4, NR3C1, ZKSCAN2, RFXAP, ZKSCAN5, ZNF75D, HOXC6, ZFP36L2, HOXC4, NKX3-1, BCL3, ZNF394, GATAD1, ZNF449, PITX2, IKZF4, KLF7, ZNF45, RARG, LMX1B, GABPA, ZNF142, EOMES, NR4A1, HES6, NR4A3, CSDA, USF1, UBN1, HMGA1, PURB, PURA, ZNF37A, ZNF217, MSX1, GCM1, HNF4A, ZNF277, HOXB9, ZSCAN12, KLF4
		PIR_SUPERFAMILY	PIRSF005559:zinc finger protein ZFP-36	11	1.82724	2.65107	0.00825497	-2.08328	ZNF699, ZNF614, ZNF45, ZNF264, ZNF100, ZNF860, ZNF805, ZNF543, ZNF460, ZNF678, ZNF37A
		UP_SEQ_FEATURE	zinc finger region:C2H2-type 15	11	1.82724	2.62371	0.00940724	-2.02654	ZNF699, ZNF45, RREB1, ZNF786, RBAK, ZNF142, ZNF721, ZNF668, REPIN1, ZNF560, ZNF629
		GOTERM_MF_FAT	GO:0030528~transcription regulator activity	63	10.4651	1.33901	0.0131503	-1.88106	TAF1B, PPARD, LMO4, ZKSCAN2, RFXAP, ZKSCAN5, HOXC6, HOXC4, WDR77, PATZ1, ZNF394, GATAD1, RPS27A, ZNF449, SERTAD2, PITX2, ZNF45, RARG, RREB1, GABPA, ZNF142, EOMES, MECP2, HES6, CSDA, HMGA1, UBN1, PURB, ZNF37A, PURA, MSX1, HNF4A, ZNF277, VGLL3, SIAH2, ZSCAN12, ING2, LITAF, HOXB13, SOX4, ZNRD1, NR3C1, ZNF75D, ZFP36L2, NMRAL1, BCL3, NKX3-1, APEX1, IKZF4, ZBTB7A, KLF7, LMX1B, NR4A1, PHF12, NR4A3, USF1…
		GOTERM_BP_FAT	GO:0051252~regulation of RNA metabolic process	73	12.1262	1.27864	0.0203618	-1.69118	PPARD, HMGN2, RBM15B, RHOQ, ZKSCAN2, ZKSCAN5, HOXC6, ZNF729, HOXC4, PATZ1, ZNF394, GATAD1, ZNF449, SERTAD2, PITX2, ZNF45, ZNF100, RARG, RREB1, GABPA, ZNF543, ZNF354B, MECP2, EOMES, ZNF792, HES6, CSDA, HMGA1, UBN1, ZNF688, PURB, PURA, ZNF2, ZNF37A, MSX1, HNF4A, ZNF786, ZNF277, ZSCAN12, ZNF614, ING2, LITAF, ZNF805, HOXB13, SOX4, ZNF619, NR3C1, ZNF75D, ZNF699, ZNF321, ZFP36L2, HIC2, BCL3, NKX3-1, ZN…
		GOTERM_BP_FAT	GO:0006355~regulation of transcription, DNA-dependent	71	11.794	1.27167	0.0249203	-1.60345	PPARD, HMGN2, RHOQ, ZKSCAN2, ZKSCAN5, HOXC6, ZNF729, HOXC4, PATZ1, ZNF394, GATAD1, ZNF449, SERTAD2, PITX2, ZNF45, ZNF100, RARG, RREB1, GABPA, ZNF543, ZNF354B, MECP2, EOMES, ZNF792, HES6, CSDA, HMGA1, UBN1, ZNF688, PURB, ZNF2, ZNF37A, PURA, MSX1, HNF4A, ZNF786, ZNF277, ZSCAN12, ZNF614, ING2, LITAF, ZNF805, HOXB13, SOX4, ZNF619, NR3C1, ZNF75D, ZNF699, ZNF321, HIC2, BCL3, NKX3-1, ZNF560, BMP4, MDFI,…
		UP_SEQ_FEATURE	zinc finger region:C2H2-type 16	8	1.3289	2.48245	0.042514	-1.37147	ZNF699, ZNF45, ZNF786, RBAK, ZNF142, ZNF721, ZNF668, ZNF629
		GOTERM_MF_FAT	GO:0008134~transcription factor binding	24	3.98671	1.50345	0.0486082	-1.31329	KLF7, PPARD, RARG, LMO4, GABPA, MECP2, HES6, CSDA, USF1, RFXAP, HMGA1, PURB, PURA, HOXC6, GCM1, HNF4A, WDR77, NKX3-1, BCL3, SIAH2, APEX1, TOB2, SERTAD2, PITX2
		Cluster 2 - Enrichment Score: 4.845
		UP_SEQ_FEATURE	domain:BTB	18	2.99003	4.05146	2.19988e-06	-5.6576	ZBTB7A, ZBTB34, ZBTB7C, TRIM13, KCNRG, ZBTB45, ZBTB37, ZBTB43, KLHL7, HIC2, KBTBD3, KLHL15, KLHL9, ZBTB4, ZBTB5, PATZ1, KCTD13, TNFAIP1
		INTERPRO	IPR000210:BTB/POZ-like	19	3.15615	3.36174	1.47618e-05	-4.83086	ZBTB7A, ZBTB34, ZBTB7C, TRIM13, KCNRG, ZBTB45, ZBTB37, ZBTB43, KLHL7, HIC2, KBTBD3, KLHL15, KLHL9, ZBTB4, ZBTB5, RHOBTB1, PATZ1, KCTD13, TNFAIP1
		INTERPRO	IPR011333:BTB/POZ fold	19	3.15615	3.32459	1.71852e-05	-4.76484	ZBTB7A, ZBTB34, ZBTB7C, TRIM13, KCNRG, ZBTB45, ZBTB37, ZBTB43, KLHL7, HIC2, KBTBD3, KLHL15, KLHL9, ZBTB4, ZBTB5, RHOBTB1, PATZ1, KCTD13, TNFAIP1
		SMART	SM00225:BTB	19	3.15615	3.22305	2.25852e-05	-4.64618	ZBTB7A, ZBTB34, ZBTB7C, TRIM13, KCNRG, ZBTB45, ZBTB37, ZBTB43, KLHL7, HIC2, KBTBD3, KLHL15, KLHL9, ZBTB4, ZBTB5, RHOBTB1, PATZ1, KCTD13, TNFAIP1
		INTERPRO	IPR013069:BTB/POZ	15	2.49169	3.74068	4.74864e-05	-4.32343	ZBTB7A, ZBTB34, ZBTB7C, ZBTB45, ZBTB37, ZBTB43, KLHL7, HIC2, KBTBD3, KLHL15, KLHL9, ZBTB4, ZBTB5, RHOBTB1, PATZ1
		Cluster 3 - Enrichment Score: 4.124
		KEGG_PATHWAY	hsa03010:Ribosome	15	2.49169	6.4465	4.55467e-08	-7.34154	RPL35A, RPL13, RPL27A, RPL36, RPL27, RPS15A, RPL22L1, RPS5, RPL32, RPL23, RPS16, RPS29, RSL24D1, RPS21, RPS27A
		SP_PIR_KEYWORDS	protein biosynthesis	23	3.8206	3.93515	9.78819e-08	-7.0093	RPL35A, EEF1A1, RPL13, RPS15A, RPL36, RPL27, WARS2, MTIF2, RPS5, DTD1, RPL32, RPS29, RPS16, RPL23, EIF3G, EIF4A2, EIF3E, EIF3F, EIF1AY, RPS21, TARSL2, EIF3M, RPS27A
		GOTERM_BP_FAT	GO:0006412~translation	30	4.98339	2.87818	6.23325e-07	-6.20529	MRPS36, RPL13, RPL27A, RPS15A, RPL36, WARS2, RPL22L1, MTIF2, DTD1, RPS29, RPL32, EIF3G, EIF3E, EIF3F, EIF1AY, RSL24D1, RPS21, TNIP1, TARSL2, EIF3M, RPS27A, EEF1A1, RPL35A, RPL27, RPS5, MRPS18C, RPS16, RPL23, EIF4A2, MRPL45
		GOTERM_CC_FAT	GO:0005840~ribosome	20	3.32226	3.47668	4.90566e-06	-5.3093	MRPS36, RPL35A, RPL13, RPL27A, RPL36, RPL27, RPS15A, RPL22L1, RPS5, MRPS18C, RPL32, RPS29, RPL23, RPS16, RSL24D1, MRPL45, RPS21, APEX1, RPS27A, SERP1
		SP_PIR_KEYWORDS	ribosome	12	1.99336	5.28749	1.45843e-05	-4.83611	RPL35A, RPL23, RPL32, RPS29, RPS16, RPL13, RPL27, RPL36, RPS15A, RPS21, RPS5, RPS27A
		GOTERM_BP_FAT	GO:0006414~translational elongation	14	2.32558	4.4018	1.59978e-05	-4.79594	EEF1A1, RPL35A, RPL13, RPL27A, RPL36, RPL27, RPS15A, RPS5, RPL23, RPS16, RPS29, RPL32, RPS21, RPS27A
		GOTERM_MF_FAT	GO:0003735~structural constituent of ribosome	18	2.99003	3.44316	1.85622e-05	-4.73137	MRPS36, RPL35A, RPL13, RPL27A, RPL36, RPL27, RPS15A, RPL22L1, RPS5, MRPS18C, RPL32, RPS29, RPL23, RPS16, RSL24D1, RPS21, MRPL45, RPS27A
		SP_PIR_KEYWORDS	ribosomal protein	17	2.82392	2.90859	0.000264986	-3.57678	MRPS36, RPL35A, RPL13, RPL27A, RPL36, RPL27, RPS15A, RPL22L1, RPS5, MRPS18C, RPL32, RPS29, RPL23, RPS16, RPS21, MRPL45, RPS27A
		GOTERM_CC_FAT	GO:0022626~cytosolic ribosome	10	1.66113	4.61411	0.000296377	-3.52816	RPL32, RPS29, RPS16, RPL13, RPL27A, RPL36, RPS15A, RPS21, RPS5, RPS27A
		GOTERM_CC_FAT	GO:0015935~small ribosomal subunit	8	1.3289	4.74594	0.00138741	-2.8578	MRPS36, MRPS18C, RPS29, RPS16, RPS15A, RPS21, RPS5, RPS27A
		GOTERM_CC_FAT	GO:0033279~ribosomal subunit	11	1.82724	3.21185	0.00224314	-2.64914	MRPS36, MRPS18C, RPL32, RPS29, RPS16, RPL27A, RPL36, RPS15A, RPS21, RPS5, RPS27A
		SP_PIR_KEYWORDS	ribonucleoprotein	19	3.15615	2.19049	0.00287884	-2.54078	MRPS36, RPL35A, RPL13, RPL27A, RPL36, RPL27, RPS15A, RPL22L1, RPS5, MRPS18C, RPL32, RPS29, RPL23, RPS16, PCBP4, RPS21, MRPL45, RPS27A, NSA2
		GOTERM_CC_FAT	GO:0022627~cytosolic small ribosomal subunit	6	0.996678	5.60614	0.00401114	-2.39673	RPS29, RPS16, RPS15A, RPS21, RPS5, RPS27A
		GOTERM_CC_FAT	GO:0044445~cytosolic part	11	1.82724	2.70472	0.0075866	-2.11995	RPL32, RPS29, RPS16, PIK3C2B, RPL27A, RPL36, RPS15A, RPS21, MAP3K13, RPS5, RPS27A
		GOTERM_CC_FAT	GO:0030529~ribonucleoprotein complex	24	3.98671	1.74171	0.010999	-1.95864	MRPS36, RPL35A, RPL13, RPL27A, RPS15A, RPL36, RPL27, RPL22L1, RPS5, TRIM5, MRPS18C, RPL32, RPS29, RPS16, RPL23, PCBP4, SYF2, RSL24D1, MRPL45, RPS21, APEX1, RPS27A, NSA2, SERP1
		Cluster 4 - Enrichment Score: 2.406
		GOTERM_BP_FAT	GO:0009101~glycoprotein biosynthetic process	14	2.32558	2.81381	0.00144361	-2.84055	B4GALT1, OSTC, ST6GAL1, B3GALT1, FUT11, CHST3, ST6GALNAC5, ST3GAL5, SLC35D1, RPN1, DPM3, TNIP1, SERP1, SDF2
		GOTERM_BP_FAT	GO:0009100~glycoprotein metabolic process	16	2.65781	2.51532	0.00180924	-2.7425	B4GALT1, KLK6, OSTC, ST6GAL1, B3GALT1, FUT11, CHST3, EDEM3, ST6GALNAC5, SLC35D1, ST3GAL5, RPN1, DPM3, TNIP1, SERP1, SDF2
		GOTERM_BP_FAT	GO:0043413~biopolymer glycosylation	11	1.82724	2.72902	0.00708877	-2.14943	B4GALT1, ST6GALNAC5, OSTC, ST6GAL1, ST3GAL5, B3GALT1, FUT11, RPN1, DPM3, SDF2, SERP1
		GOTERM_BP_FAT	GO:0006486~protein amino acid glycosylation	11	1.82724	2.72902	0.00708877	-2.14943	B4GALT1, ST6GALNAC5, OSTC, ST6GAL1, ST3GAL5, B3GALT1, FUT11, RPN1, DPM3, SDF2, SERP1
		GOTERM_BP_FAT	GO:0070085~glycosylation	11	1.82724	2.72902	0.00708877	-2.14943	B4GALT1, ST6GALNAC5, OSTC, ST6GAL1, ST3GAL5, B3GALT1, FUT11, RPN1, DPM3, SDF2, SERP1
		Cluster 5 - Enrichment Score: 2.262
		UP_SEQ_FEATURE	zinc finger region:B box-type	9	1.49502	5.23007	0.000288435	-3.53995	TRIM4, TRIM5, TRIM2, TRIM35, TRIM41, TRIM26, TRIM13, KCNRG, TRIM62
		INTERPRO	IPR018957:Zinc finger, C3HC4 RING-type	18	2.99003	2.50035	0.000922265	-3.03514	DTX3L, TRIM41, TRIM26, TRIM13, MARCH8, MYLIP, KCNRG, TRIM62, ZNRF3, TRIM4, TRIM5, TRIM2, RNF44, TRIM35, RNF11, RNF19B, PEX10, RNF122
		INTERPRO	IPR017907:Zinc finger, RING-type, conserved site	20	3.32226	2.26222	0.00145527	-2.83706	CCNB1IP1, DTX3L, TRIM41, TRIM13, TRIM26, MYLIP, KCNRG, TRIM62, ZNRF3, TRIM4, TRIM5, TRIM2, RNF44, TRIM35, RNF11, SIAH2, PEX12, RNF19B, PEX10, RNF122
		INTERPRO	IPR000315:Zinc finger, B-box	9	1.49502	3.95889	0.00187982	-2.72588	TRIM4, TRIM5, TRIM2, TRIM35, TRIM41, TRIM26, TRIM13, KCNRG, TRIM62
		SMART	SM00336:BBOX	9	1.49502	3.79557	0.00236741	-2.62573	TRIM4, TRIM5, TRIM2, TRIM35, TRIM41, TRIM26, TRIM13, KCNRG, TRIM62
		INTERPRO	IPR001841:Zinc finger, RING-type	19	3.15615	2.03294	0.00606841	-2.21692	DTX3L, TRIM41, TRIM26, TRIM13, MYLIP, KCNRG, TRIM62, ZNRF3, TRIM4, TRIM5, TRIM2, RNF44, TRIM35, RNF11, SIAH2, PEX12, RNF19B, PEX10, RNF122
		SMART	SM00184:RING	19	3.15615	1.94908	0.00866892	-2.06204	DTX3L, TRIM41, TRIM26, TRIM13, MYLIP, KCNRG, TRIM62, ZNRF3, TRIM4, TRIM5, TRIM2, RNF44, TRIM35, RNF11, SIAH2, PEX12, RNF19B, PEX10, RNF122
		UP_SEQ_FEATURE	zinc finger region:RING-type	14	2.32558	2.13077	0.0151124	-1.82067	DTX3L, TRIM41, TRIM26, TRIM13, MYLIP, KCNRG, TRIM62, TRIM4, TRIM5, TRIM35, TRIM2, RNF11, SIAH2, PEX10
		UP_SEQ_FEATURE	domain:B30.2/SPRY	7	1.16279	2.72842	0.0431459	-1.36506	TRIM4, TRIM5, TRIM35, TRIM41, TRIM26, TRIM62, FBXO45
		INTERPRO	IPR003879:Butyrophylin-like	6	0.996678	3.06495	0.0454524	-1.34244	TRIM4, TRIM5, TRIM35, TRIM41, TRIM26, TRIM62
		INTERPRO	IPR003877:SPla/RYanodine receptor SPRY	7	1.16279	2.63926	0.0492536	-1.30756	TRIM4, TRIM5, TRIM35, TRIM41, TRIM26, TRIM62, FBXO45
		Cluster 6 - Enrichment Score: 2.090
		GOTERM_BP_FAT	GO:0006413~translational initiation	7	1.16279	4.9398	0.00267759	-2.57226	EIF3G, EIF3E, EIF1AY, EIF3F, MTIF2, RPS5, EIF3M
		SP_PIR_KEYWORDS	Initiation factor	7	1.16279	4.32998	0.00528373	-2.27706	EIF3G, EIF3E, EIF4A2, EIF1AY, EIF3F, MTIF2, EIF3M
		GOTERM_CC_FAT	GO:0005852~eukaryotic translation initiation factor 3 complex	4	0.664452	9.96647	0.00674664	-2.17091	EIF3G, EIF3E, EIF3F, EIF3M
		GOTERM_MF_FAT	GO:0003743~translation initiation factor activity	7	1.16279	3.68775	0.0113547	-1.94482	EIF3G, EIF3E, EIF4A2, EIF1AY, EIF3F, MTIF2, EIF3M
		GOTERM_MF_FAT	GO:0008135~translation factor activity, nucleic acid binding	8	1.3289	2.62336	0.0326747	-1.48579	EEF1A1, EIF3G, EIF3E, EIF4A2, EIF1AY, EIF3F, MTIF2, EIF3M
		Cluster 7 - Enrichment Score: 1.786
		GOTERM_CC_FAT	GO:0044429~mitochondrial part	29	4.81728	1.8216	0.00258409	-2.58769	MRPS36, USP30, OXA1L, PDP2, MTX3, ETHE1, WARS2, NR3C1, CHCHD4, NDUFAF1, DTD1, SLC25A21, BAK1, ACSL1, SLC25A22, SLC25A3, C4ORF14, SLC25A43, C17ORF61, AK3, PI4KB, C10ORF2, VDAC1, ACSM3, MRPS18C, PPM1K, PHB2, TOMM20, MRPL45
		GOTERM_CC_FAT	GO:0005759~mitochondrial matrix	12	1.99336	1.97573	0.0412252	-1.38484	ACSM3, MRPS36, MRPS18C, PDP2, PPM1K, ETHE1, AK3, WARS2, NR3C1, C10ORF2, DTD1, VDAC1
		GOTERM_CC_FAT	GO:0031980~mitochondrial lumen	12	1.99336	1.97573	0.0412252	-1.38484	ACSM3, MRPS36, MRPS18C, PDP2, PPM1K, ETHE1, AK3, WARS2, NR3C1, C10ORF2, DTD1, VDAC1
		Cluster 8 - Enrichment Score: 1.758
		GOTERM_CC_FAT	GO:0044429~mitochondrial part	29	4.81728	1.8216	0.00258409	-2.58769	MRPS36, USP30, OXA1L, PDP2, MTX3, ETHE1, WARS2, NR3C1, CHCHD4, NDUFAF1, DTD1, SLC25A21, BAK1, ACSL1, SLC25A22, SLC25A3, C4ORF14, SLC25A43, C17ORF61, AK3, PI4KB, C10ORF2, VDAC1, ACSM3, MRPS18C, PPM1K, PHB2, TOMM20, MRPL45
		GOTERM_CC_FAT	GO:0005759~mitochondrial matrix	12	1.99336	1.97573	0.0412252	-1.38484	ACSM3, MRPS36, MRPS18C, PDP2, PPM1K, ETHE1, AK3, WARS2, NR3C1, C10ORF2, DTD1, VDAC1
		GOTERM_CC_FAT	GO:0031980~mitochondrial lumen	12	1.99336	1.97573	0.0412252	-1.38484	ACSM3, MRPS36, MRPS18C, PDP2, PPM1K, ETHE1, AK3, WARS2, NR3C1, C10ORF2, DTD1, VDAC1
		Cluster 9 - Enrichment Score: 1.757
		GOTERM_MF_FAT	GO:0033549~MAP kinase phosphatase activity	4	0.664452	9.88804	0.00673246	-2.17183	DUSP18, DUSP14, DUSP8, DUSP6
		GOTERM_MF_FAT	GO:0017017~MAP kinase tyrosine/serine/threonine phosphatase activity	4	0.664452	9.88804	0.00673246	-2.17183	DUSP18, DUSP14, DUSP8, DUSP6
		SMART	SM00195:DSPc	5	0.830565	5.23527	0.0141419	-1.84949	DUSP18, DUSP19, DUSP14, DUSP8, DUSP6
		INTERPRO	IPR000340:Protein-tyrosine phosphatase, dual specificity	5	0.830565	4.27988	0.0283283	-1.54778	DUSP18, DUSP19, DUSP14, DUSP8, DUSP6
		INTERPRO	IPR000340:Dual specificity phosphatase, catalytic domain	5	0.830565	4.0604	0.0336005	-1.47365	DUSP18, DUSP19, DUSP14, DUSP8, DUSP6
		GOTERM_MF_FAT	GO:0008138~protein tyrosine/serine/threonine phosphatase activity	5	0.830565	3.65183	0.0468482	-1.32931	DUSP18, DUSP19, DUSP14, DUSP8, DUSP6
		Cluster 10 - Enrichment Score: 1.722
		GOTERM_BP_FAT	GO:0034660~ncRNA metabolic process	16	2.65781	2.2091	0.00613741	-2.21202	RPL35A, RNASEL, PUS3, LCMT2, INTS12, WARS2, RPP14, DTD1, CCDC76, URM1, C1ORF66, RPS16, THG1L, TARSL2, DEDD2, NSA2
		GOTERM_BP_FAT	GO:0006399~tRNA metabolic process	9	1.49502	2.42206	0.0324866	-1.4883	CCDC76, URM1, PUS3, LCMT2, THG1L, WARS2, TARSL2, DTD1, RPP14
		GOTERM_BP_FAT	GO:0034470~ncRNA processing	12	1.99336	2.03781	0.0341524	-1.46658	CCDC76, URM1, RPL35A, RNASEL, PUS3, C1ORF66, RPS16, LCMT2, THG1L, INTS12, NSA2, RPP14
		Cluster 11 - Enrichment Score: 1.665
		INTERPRO	IPR005135:Endonuclease/exonuclease/phosphatase	6	0.996678	6.78666	0.00164367	-2.78419	DNASE1, INPP5E, INPP5D, ANGEL2, APEX1, INPP5A
		GOTERM_MF_FAT	GO:0046030~inositol trisphosphate phosphatase activity	3	0.498339	10.712	0.0299469	-1.52365	INPP5E, INPP5D, INPP5A
		GOTERM_MF_FAT	GO:0004445~inositol-polyphosphate 5-phosphatase activity	3	0.498339	10.712	0.0299469	-1.52365	INPP5E, INPP5D, INPP5A
		INTERPRO	IPR000300:Inositol polyphosphate related phosphatase	3	0.498339	9.50133	0.0377244	-1.42338	INPP5E, INPP5D, INPP5A
		SMART	SM00128:IPPc	3	0.498339	9.10936	0.0406001	-1.39147	INPP5E, INPP5D, INPP5A
		GOTERM_MF_FAT	GO:0004437~inositol or phosphatidylinositol phosphatase activity	4	0.664452	4.94402	0.0455142	-1.34185	IMPAD1, INPP5E, INPP5D, INPP5A
		Cluster 12 - Enrichment Score: 1.633
		UP_SEQ_FEATURE	metal ion-binding site:Divalent metal cation 1	5	0.830565	5.70742	0.010636	-1.97322	PDE7B, CPPED1, TMPPE, PDE9A, PDE10A
		UP_SEQ_FEATURE	metal ion-binding site:Divalent metal cation 2	5	0.830565	5.70742	0.010636	-1.97322	PDE7B, CPPED1, TMPPE, PDE9A, PDE10A
		KEGG_PATHWAY	hsa00230:Purine metabolism	10	1.66113	2.44377	0.0198285	-1.70271	PDE7B, PRUNE, PDE6D, POLR1E, NUDT9, PDE9A, PDE10A, ZNRD1, PAPSS2, IMPDH2
		GOTERM_MF_FAT	GO:0004114~3',5'-cyclic-nucleotide phosphodiesterase activity	4	0.664452	5.35602	0.0370669	-1.43101	PDE7B, PDE6D, PDE9A, PDE10A
		GOTERM_MF_FAT	GO:0004112~cyclic-nucleotide phosphodiesterase activity	4	0.664452	5.14178	0.0411807	-1.38531	PDE7B, PDE6D, PDE9A, PDE10A
		GOTERM_MF_FAT	GO:0008081~phosphoric diester hydrolase activity	7	1.16279	2.67801	0.0462374	-1.33501	PLCL2, PDE7B, PDE6D, PDE9A, PDE10A, GPCPD1, APEX1
		Cluster 13 - Enrichment Score: 1.617
		INTERPRO	IPR013753:Ras	11	1.82724	2.78706	0.00619653	-2.20785	RHOJ, RAP2B, RASEF, MRAS, RAB17, RAB4B, RHOBTB1, RHOQ, RAB6A, RAB38, EFCAB4B
		SP_PIR_KEYWORDS	prenylation	12	1.99336	2.47427	0.00953772	-2.02056	RHOJ, RAP2B, GNG10, MRAS, RAB17, RAB4B, NAP1L1, RHOQ, RAB6A, RAB38, INPP5A, GNG7
		INTERPRO	IPR001806:Ras GTPase	11	1.82724	2.58061	0.0104378	-1.98139	RHOJ, RAP2B, RASEF, MRAS, RAB17, RAB4B, RHOBTB1, RHOQ, RAB6A, RAB38, EFCAB4B
		INTERPRO	IPR005225:Small GTP-binding protein	12	1.99336	2.27577	0.0168777	-1.77269	RHOJ, RAP2B, RASEF, MRAS, RAB17, RAB4B, RHOBTB1, RHOQ, RAB6A, RAB38, MTIF2, EFCAB4B
		GOTERM_CC_FAT	GO:0009898~internal side of plasma membrane	16	2.65781	1.89237	0.0225629	-1.64661	RHOJ, RAP2B, SNX18, LIMS1, LITAF, MRAS, RAB4B, CACNB2, MITD1, VPS33A, GNG10, RAB17, INPP5E, RAB38, GNG7, SERP1
		UP_SEQ_FEATURE	short sequence motif:Effector region	8	1.3289	2.6915	0.029215	-1.53439	RHOJ, RAP2B, MRAS, RAB17, RAB4B, RHOQ, RAB6A, RAB38
		GOTERM_MF_FAT	GO:0032561~guanyl ribonucleotide binding	20	3.32226	1.68252	0.0293867	-1.53185	RHOJ, RAP2B, EEF1A1, GPN2, RASEF, GTPBP8, MRAS, RAB4B, AK3, RHOQ, PDE10A, MTIF2, EFCAB4B, URGCP, RAB17, RHOBTB1, C4ORF14, TUBE1, RAB6A, RAB38
		GOTERM_MF_FAT	GO:0019001~guanyl nucleotide binding	20	3.32226	1.68252	0.0293867	-1.53185	RHOJ, RAP2B, EEF1A1, GPN2, RASEF, GTPBP8, MRAS, RAB4B, AK3, RHOQ, PDE10A, MTIF2, EFCAB4B, URGCP, RAB17, RHOBTB1, C4ORF14, TUBE1, RAB6A, RAB38
		UP_SEQ_FEATURE	lipid moiety-binding region:S-geranylgeranyl cysteine	8	1.3289	2.50679	0.0406698	-1.39073	RAP2B, GNG10, MRAS, RAB17, RAB4B, RAB6A, RAB38, GNG7
		GOTERM_MF_FAT	GO:0005525~GTP binding	19	3.15615	1.64136	0.0420485	-1.37625	RHOJ, RAP2B, EEF1A1, GPN2, RASEF, GTPBP8, MRAS, RAB4B, AK3, RHOQ, MTIF2, EFCAB4B, URGCP, RAB17, RHOBTB1, C4ORF14, TUBE1, RAB6A, RAB38
		INTERPRO	IPR003579:Ras small GTPase, Rab type	6	0.996678	3.11519	0.0428494	-1.36805	RASEF, RAB17, RAB4B, RAB6A, RAB38, EFCAB4B
		UP_SEQ_FEATURE	nucleotide phosphate-binding region:GTP	16	2.65781	1.73351	0.0451473	-1.34537	RHOJ, RAP2B, EEF1A1, GPN2, RASEF, GTPBP8, MRAS, RAB4B, AK3, RHOQ, MTIF2, RAB17, RHOBTB1, TUBE1, RAB38, RAB6A
		SMART	SM00175:RAB	6	0.996678	2.98668	0.0492408	-1.30767	RASEF, RAB17, RAB4B, RAB6A, RAB38, EFCAB4B
		Cluster 14 - Enrichment Score: 1.585
		GOTERM_CC_FAT	GO:0043233~organelle lumen	63	10.4651	1.29372	0.0235961	-1.62716	TAF1B, MRPS36, RNASEL, PDP2, PDGFA, LMO4, RBM15B, CDC16, KLHL7, PSKH1, OSR1, ERAP1, DEDD2, RPS27A, PITX2, RARG, POLR1E, RREB1, GABPA, PRKAB2, HES6, HMGA1, UBN1, C10ORF2, RPAIN, MRPS18C, HNF4A, PPM1K, NLE1, PNMA1, STON2, ING2, ETHE1, HOXB13, RPL36, ZNRD1, WARS2, NR3C1, EDEM3, DTD1, CORO2A, FGA, EIF3E, LIAS, RSL24D1, APEX1, TINF2, NSA2, KLK6, AK3, NR4A1, INTS12, PHF12, APPL2, USF1, ZBTB43, VDAC1, A…
		GOTERM_CC_FAT	GO:0031974~membrane-enclosed lumen	64	10.6312	1.28877	0.0241008	-1.61797	TAF1B, MRPS36, RNASEL, PDP2, PDGFA, LMO4, RBM15B, CDC16, KLHL7, PSKH1, OSR1, ERAP1, DEDD2, RPS27A, PITX2, RARG, POLR1E, RREB1, GABPA, PRKAB2, HES6, HMGA1, UBN1, C10ORF2, RPAIN, MRPS18C, HNF4A, PPM1K, NLE1, PNMA1, STON2, ING2, ETHE1, RPL36, HOXB13, ZNRD1, WARS2, NR3C1, CHCHD4, EDEM3, DTD1, CORO2A, FGA, EIF3E, LIAS, RSL24D1, APEX1, TINF2, NSA2, KLK6, AK3, NR4A1, INTS12, PHF12, APPL2, USF1, ZBTB43, …
		GOTERM_CC_FAT	GO:0070013~intracellular organelle lumen	61	10.1329	1.28152	0.0309451	-1.50941	TAF1B, MRPS36, RNASEL, PDP2, LMO4, RBM15B, CDC16, KLHL7, PSKH1, OSR1, ERAP1, DEDD2, RPS27A, PITX2, RARG, POLR1E, RREB1, GABPA, PRKAB2, HES6, HMGA1, UBN1, C10ORF2, RPAIN, MRPS18C, HNF4A, PPM1K, NLE1, PNMA1, STON2, ING2, ETHE1, HOXB13, RPL36, ZNRD1, WARS2, NR3C1, EDEM3, DTD1, CORO2A, EIF3E, LIAS, RSL24D1, APEX1, TINF2, NSA2, KLK6, AK3, NR4A1, INTS12, PHF12, APPL2, USF1, ZBTB43, VDAC1, ACSM3, GCM1, …
		Cluster 15 - Enrichment Score: 1.583
		GOTERM_CC_FAT	GO:0031968~organelle outer membrane	8	1.3289	2.87494	0.0211932	-1.6738	BAK1, USP30, ACSL1, MTX3, TOMM20, PI4KB, SIGMAR1, VDAC1
		GOTERM_CC_FAT	GO:0019867~outer membrane	8	1.3289	2.76846	0.0254501	-1.59431	BAK1, USP30, ACSL1, MTX3, TOMM20, PI4KB, SIGMAR1, VDAC1
		GOTERM_CC_FAT	GO:0005741~mitochondrial outer membrane	7	1.16279	2.90689	0.033095	-1.48024	BAK1, USP30, ACSL1, MTX3, TOMM20, PI4KB, VDAC1
		Cluster 16 - Enrichment Score: 1.411
		GOTERM_CC_FAT	GO:0031301~integral to organelle membrane	9	1.49502	2.7347	0.0171766	-1.76506	ST6GALNAC5, ST6GAL1, OXA1L, SLC35D1, ST3GAL5, PEX13, DPM3, PEX12, PEX10
		GOTERM_BP_FAT	GO:0016558~protein import into peroxisome matrix	3	0.498339	9.52676	0.0374983	-1.42599	PEX13, PEX12, PEX10
		GOTERM_CC_FAT	GO:0031300~intrinsic to organelle membrane	9	1.49502	2.30389	0.0418817	-1.37798	ST6GALNAC5, ST6GAL1, OXA1L, SLC35D1, ST3GAL5, PEX13, DPM3, PEX12, PEX10
		GOTERM_CC_FAT	GO:0031231~intrinsic to peroxisomal membrane	3	0.498339	8.62483	0.0455913	-1.34112	PEX13, PEX12, PEX10
		GOTERM_CC_FAT	GO:0005779~integral to peroxisomal membrane	3	0.498339	8.62483	0.0455913	-1.34112	PEX13, PEX12, PEX10
		GOTERM_CC_FAT	GO:0031903~microbody membrane	4	0.664452	4.82249	0.0487841	-1.31172	ACSL1, PEX13, PEX12, PEX10
		GOTERM_CC_FAT	GO:0005778~peroxisomal membrane	4	0.664452	4.82249	0.0487841	-1.31172	ACSL1, PEX13, PEX12, PEX10

## Sheet: DOWN regulation
Cut-off TI	Number of genes dyregulated	Category	Term	Gene number	% Gene	Fold Enrichment	P-value	Log (P-value)	Gene List
2	1	No enrichment
1.5	29	Cluster 1 - Enrichment Score: 2.049
		GOTERM_CC_FAT	GO:0044427~chromosomal part	5	20	8.714	0.00179	-2.74712	HIST1H2BJ, POLA1, PCNA, NUP85, ASF1B
		GOTERM_CC_FAT	GO:0005694~chromosome	5	20	7.312	0.00339	-2.46984	HIST1H2BJ, POLA1, PCNA, NUP85, ASF1B
		GOTERM_CC_FAT	GO:0000785~chromatin	3	12	10.091	0.0316	-1.50005	HIST1H2BJ, POLA1, ASF1B
		GOTERM_CC_FAT	GO:0005635~nuclear envelope	3	12	9.84493	0.0330871	-1.48034	POLA1, PCNA, NUP85
1.3	167	Cluster 1 - Enrichment Score: 5.616
		GOTERM_CC_FAT	GO:0044427~chromosomal part	20	12.5	5.47339	3.02891e-09	-8.51871	HIST1H2AB, POLA1, NUP85, AURKB, MCM3, NCAPD3, RPA1, RFC5, KIF2C, NCAPH, MCM7, HJURP, RFC2, ZWINT, HIST1H2BJ, PCNA, NUP107, ASF1B, DNMT3B, HIST1H3H
		GOTERM_CC_FAT	GO:0005694~chromosome	21	13.125	4.82253	9.28493e-09	-8.03222	HIST1H2AB, POLA1, NUP85, AURKB, MCM3, NCAPD3, RPA1, RFC5, KIF2C, TOP1, NCAPH, MCM7, RFC2, HJURP, ZWINT, HIST1H2BJ, PCNA, NUP107, ASF1B, DNMT3B, HIST1H3H
		GOTERM_CC_FAT	GO:0043228~non-membrane-bounded organelle	40	25	1.62768	0.00110746	-2.95567	HIST1H2AB, MYL6, MRPS34, PRC1, LMNB1, SRP68, RBM5, POLA1, AURKB, RPA1, KIF2C, TOP1, LONP1, NCAPH, MCM7, HJURP, RAE1, MRPL16, HIST1H2BJ, VPS11, ASF1B, DNMT3B, NUDC, ANKS1B, MYO3A, NUP85, SFI1, PLEKHH1, RACGAP1, MCM3, WAS, NCAPD3, RFC5, RFC2, ZWINT, TBCD, PCNA, TUBA4A, NUP107, HIST1H3H
		GOTERM_CC_FAT	GO:0043232~intracellular non-membrane-bounded organelle	40	25	1.62768	0.00110746	-2.95567	HIST1H2AB, MYL6, MRPS34, PRC1, LMNB1, SRP68, RBM5, POLA1, AURKB, RPA1, KIF2C, TOP1, LONP1, NCAPH, MCM7, HJURP, RAE1, MRPL16, HIST1H2BJ, VPS11, ASF1B, DNMT3B, NUDC, ANKS1B, MYO3A, NUP85, SFI1, PLEKHH1, RACGAP1, MCM3, WAS, NCAPD3, RFC5, RFC2, ZWINT, TBCD, PCNA, TUBA4A, NUP107, HIST1H3H
		Cluster 2 - Enrichment Score: 3.937
		KEGG_PATHWAY	hsa03030:DNA replication	9	5.625	22.3026	3.07735e-09	-8.51182	RFC5, RPA1, MCM7, RFC2, LIG1, POLE, POLA1, PCNA, MCM3
		SP_PIR_KEYWORDS	dna replication	10	6.25	13.6612	4.69698e-08	-7.32818	RFC5, RPA1, TOP1, MCM7, RFC2, LIG1, POLE, POLA1, PCNA, MCM3
		GOTERM_BP_FAT	GO:0006297~nucleotide-excision repair, DNA gap filling	6	3.75	40.1226	2.63902e-07	-6.57856	RFC5, RPA1, RFC2, LIG1, POLE, PCNA
		GOTERM_BP_FAT	GO:0006260~DNA replication	12	7.5	7.17983	8.13566e-07	-6.08961	RFC5, RPA1, TYMS, TOP1, MCM7, RFC2, LIG1, POLE, POLA1, PCNA, MCM3, TK1
		GOTERM_BP_FAT	GO:0006259~DNA metabolic process	18	11.25	4.04398	1.77772e-06	-5.75014	LIG1, POLE, POLA1, MCM3, TK1, RFC5, RPA1, TYMS, TOP1, UHRF1, LONP1, MCM7, RFC2, PSMC3IP, PCNA, DNMT1, FANCA, DNMT3B
		GOTERM_CC_FAT	GO:0005657~replication fork	6	3.75	19.8068	1.10281e-05	-4.9575	RFC5, RPA1, RFC2, POLA1, PCNA, MCM3
		KEGG_PATHWAY	hsa03430:Mismatch repair	5	3.125	19.3936	0.000100008	-3.99997	RFC5, RPA1, RFC2, LIG1, PCNA
		KEGG_PATHWAY	hsa03420:Nucleotide excision repair	6	3.75	12.1651	0.000105773	-3.97562	RFC5, RPA1, RFC2, LIG1, POLE, PCNA
		GOTERM_BP_FAT	GO:0006289~nucleotide-excision repair	6	3.75	12.4015	0.000113894	-3.9435	RFC5, RPA1, RFC2, LIG1, POLE, PCNA
		GOTERM_BP_FAT	GO:0033554~cellular response to stress	15	9.375	3.01274	0.000406934	-3.39048	LIG1, POLE, AARS, POLA1, EIF2B1, RFC5, RPA1, TYMS, UHRF1, LONP1, MCM7, RFC2, PCNA, CAT, FANCA
		GOTERM_BP_FAT	GO:0006281~DNA repair	10	6.25	4.00284	0.000846986	-3.07212	RFC5, RPA1, TYMS, UHRF1, RFC2, LIG1, POLE, POLA1, PCNA, FANCA
		GOTERM_CC_FAT	GO:0005663~DNA replication factor C complex	3	1.875	52.8182	0.00127921	-2.89306	RFC5, RFC2, PCNA
		GOTERM_BP_FAT	GO:0006974~response to DNA damage stimulus	11	6.875	3.35251	0.00156228	-2.80624	RFC5, RPA1, TYMS, UHRF1, MCM7, RFC2, LIG1, POLE, POLA1, PCNA, FANCA
		GOTERM_CC_FAT	GO:0005654~nucleoplasm	18	11.25	2.15584	0.00354104	-2.45087	ANKS1B, LIG1, SRA1, POLE, POLA1, INTS2, MCM3, CRX, RPA1, HNRNPL, RFC5, TBPL2, TOP1, MCM7, METTL3, RFC2, PCNA, THOC4
		GOTERM_CC_FAT	GO:0031981~nuclear lumen	24	15	1.74846	0.00792244	-2.10114	ANKS1B, LMNB1, LIG1, SRP68, SRA1, POLE, RBM5, POLA1, INTS2, CAD, MCM3, CRX, RPA1, HNRNPL, RFC5, TOP1, TBPL2, MCM7, METTL3, RFC2, HJURP, PCNA, THOC4, DNMT3B
		GOTERM_CC_FAT	GO:0031974~membrane-enclosed lumen	28	17.5	1.59365	0.0121588	-1.91511	LMNB1, SRP68, RBM5, POLA1, CAD, INTS2, CRX, HNRNPL, RPA1, TOP1, TBPL2, LONP1, MCM7, METTL3, HJURP, MRPL16, CAT, DNMT3B, ETFA, ANKS1B, LIG1, SRA1, POLE, MCM3, RFC5, RFC2, PCNA, THOC4
		GOTERM_CC_FAT	GO:0070013~intracellular organelle lumen	27	16.875	1.60325	0.0131829	-1.87999	LMNB1, SRP68, RBM5, POLA1, CAD, INTS2, CRX, HNRNPL, RPA1, TOP1, TBPL2, LONP1, MCM7, METTL3, HJURP, MRPL16, DNMT3B, ETFA, ANKS1B, LIG1, SRA1, POLE, MCM3, RFC5, RFC2, PCNA, THOC4
		GOTERM_CC_FAT	GO:0043233~organelle lumen	27	16.875	1.56713	0.017323	-1.76138	LMNB1, SRP68, RBM5, POLA1, CAD, INTS2, CRX, HNRNPL, RPA1, TOP1, TBPL2, LONP1, MCM7, METTL3, HJURP, MRPL16, DNMT3B, ETFA, ANKS1B, LIG1, SRA1, POLE, MCM3, RFC5, RFC2, PCNA, THOC4
		GOTERM_MF_FAT	GO:0003677~DNA binding	28	17.5	1.43075	0.0407968	-1.38937	HIST1H2AB, RBM5, POLA1, HDX, CRX, RPA1, TOP1, TBPL2, KIF2C, LONP1, MCM7, HJURP, PSMC3IP, HIST1H2BJ, DNMT3B, LIG1, SRA1, POLE, MCM3, FOXP3, STAT2, RFC5, UHRF1, EBF4, RFC2, PCNA, DNMT1, HIST1H3H
		Cluster 3 - Enrichment Score: 3.145 - DNA Replication
		KEGG_PATHWAY	hsa03030:DNA replication	9	5.625	22.3026	3.07735e-09	-8.51182	RFC5, RPA1, MCM7, RFC2, LIG1, POLE, POLA1, PCNA, MCM3
		SP_PIR_KEYWORDS	dna replication	10	6.25	13.6612	4.69698e-08	-7.32818	RFC5, RPA1, TOP1, MCM7, RFC2, LIG1, POLE, POLA1, PCNA, MCM3
		GOTERM_CC_FAT	GO:0005657~replication fork	6	3.75	19.8068	1.10281e-05	-4.9575	RFC5, RPA1, RFC2, POLA1, PCNA, MCM3
		GOTERM_CC_FAT	GO:0032993~protein-DNA complex	6	3.75	7.36998	0.00127456	-2.89464	HIST1H2AB, RPA1, HIST1H2BJ, POLA1, MCM3, HIST1H3H
		GOTERM_BP_FAT	GO:0006261~DNA-dependent DNA replication	5	3.125	9.80006	0.00162334	-2.78959	RPA1, TOP1, MCM7, POLA1, MCM3
		GOTERM_CC_FAT	GO:0000228~nuclear chromosome	7	4.375	4.56453	0.00420859	-2.37586	RPA1, TOP1, MCM7, POLA1, MCM3, DNMT3B, NCAPD3
		GOTERM_CC_FAT	GO:0044454~nuclear chromosome part	6	3.75	5.19523	0.00581151	-2.23571	RPA1, MCM7, POLA1, MCM3, DNMT3B, NCAPD3
		GOTERM_CC_FAT	GO:0030894~replisome	3	1.875	22.6364	0.00738848	-2.13144	RPA1, POLA1, MCM3
		GOTERM_CC_FAT	GO:0043601~nuclear replisome	3	1.875	22.6364	0.00738848	-2.13144	RPA1, POLA1, MCM3
		GOTERM_BP_FAT	GO:0006270~DNA replication initiation	3	1.875	21.3151	0.00835802	-2.0779	MCM7, POLA1, MCM3
		GOTERM_CC_FAT	GO:0043596~nuclear replication fork	3	1.875	21.1273	0.00847315	-2.07196	RPA1, POLA1, MCM3
		INTERPRO	IPR012340:Nucleic acid-binding, OB-fold	4	2.5	8.98059	0.00982381	-2.00772	RPA1, MCM7, LIG1, MCM3
		GOTERM_MF_FAT	GO:0003682~chromatin binding	5	3.125	3.97034	0.0364434	-1.43838	RPA1, TOP1, POLE, POLA1, CRX
		Cluster 4 - Enrichment Score: 3.145
		GOTERM_MF_FAT	GO:0000166~nucleotide binding	38	23.75	2.01612	1.47722e-05	-4.83055	RBM5, POLA1, CAD, AURKB, TK1, MTHFD1, HNRNPL, DGKA, KIF2C, TOP1, TYMS, LONP1, MCM7, CLK3, CAT, VPS11, ETFA, CARS, MYO3A, PFKL, HCK, LIG1, AARS, POLE, ACLY, MCM3, EIF2B1, CDKL4, RFC5, RFC2, PSMC2, SNRNP200, TXNRD3, NEK8, TUBA4A, RIT1, THOC4, ACAD10
		GOTERM_MF_FAT	GO:0001882~nucleoside binding	29	18.125	2.1428	9.65425e-05	-4.01528	POLA1, CAD, AURKB, TK1, DGKA, MTHFD1, KIF2C, TOP1, LONP1, MCM7, CLK3, ETFA, CARS, MYO3A, PFKL, HCK, LIG1, AARS, ACLY, MCM3, EIF2B1, CDKL4, RFC5, RFC2, PSMC2, SNRNP200, NEK8, TXNRD3, ACAD10
		GOTERM_MF_FAT	GO:0001883~purine nucleoside binding	28	17.5	2.08312	0.000218588	-3.66037	CAD, AURKB, TK1, DGKA, MTHFD1, TOP1, KIF2C, LONP1, MCM7, CLK3, ETFA, CARS, MYO3A, PFKL, LIG1, HCK, AARS, ACLY, MCM3, EIF2B1, CDKL4, RFC5, RFC2, PSMC2, SNRNP200, NEK8, TXNRD3, ACAD10
		GOTERM_MF_FAT	GO:0030554~adenyl nucleotide binding	27	16.875	2.0393	0.000421656	-3.37504	CAD, AURKB, TK1, DGKA, MTHFD1, TOP1, KIF2C, LONP1, MCM7, CLK3, ETFA, CARS, MYO3A, PFKL, LIG1, HCK, AARS, ACLY, MCM3, CDKL4, RFC5, RFC2, PSMC2, SNRNP200, NEK8, TXNRD3, ACAD10
		SP_PIR_KEYWORDS	atp-binding	24	15	2.1759	0.000576786	-3.23899	CARS, MYO3A, PFKL, LIG1, HCK, AARS, CAD, ACLY, AURKB, MCM3, TK1, CDKL4, DGKA, MTHFD1, RFC5, TOP1, KIF2C, LONP1, MCM7, CLK3, RFC2, PSMC2, SNRNP200, NEK8
		GOTERM_MF_FAT	GO:0017076~purine nucleotide binding	30	18.75	1.86304	0.00076707	-3.11516	CAD, AURKB, TK1, DGKA, MTHFD1, KIF2C, TOP1, LONP1, MCM7, CLK3, ETFA, CARS, MYO3A, PFKL, LIG1, HCK, AARS, ACLY, MCM3, EIF2B1, CDKL4, RFC5, RFC2, PSMC2, SNRNP200, NEK8, TXNRD3, TUBA4A, RIT1, ACAD10
		SP_PIR_KEYWORDS	nucleotide-binding	27	16.875	1.92521	0.00141214	-2.85012	CAD, AURKB, TK1, DGKA, MTHFD1, TOP1, KIF2C, LONP1, MCM7, CLK3, VPS11, CARS, MYO3A, PFKL, LIG1, HCK, AARS, ACLY, MCM3, CDKL4, RFC5, RFC2, PSMC2, SNRNP200, NEK8, TUBA4A, RIT1
		GOTERM_MF_FAT	GO:0005524~ATP binding	24	15	1.93544	0.00209524	-2.67877	CARS, MYO3A, PFKL, LIG1, HCK, AARS, CAD, ACLY, AURKB, MCM3, TK1, CDKL4, DGKA, MTHFD1, RFC5, TOP1, KIF2C, LONP1, MCM7, CLK3, RFC2, PSMC2, SNRNP200, NEK8
		GOTERM_MF_FAT	GO:0032559~adenyl ribonucleotide binding	24	15	1.90958	0.00249488	-2.60295	CARS, MYO3A, PFKL, LIG1, HCK, AARS, CAD, ACLY, AURKB, MCM3, TK1, CDKL4, DGKA, MTHFD1, RFC5, TOP1, KIF2C, LONP1, MCM7, CLK3, RFC2, PSMC2, SNRNP200, NEK8
		UP_SEQ_FEATURE	nucleotide phosphate-binding region:ATP	18	11.25	2.23515	0.00275213	-2.56033	PFKL, MYO3A, HCK, ACLY, AURKB, MCM3, TK1, CDKL4, MTHFD1, RFC5, KIF2C, LONP1, MCM7, CLK3, RFC2, PSMC2, SNRNP200, NEK8
		GOTERM_MF_FAT	GO:0032553~ribonucleotide binding	27	16.875	1.75162	0.00390157	-2.40876	CAD, AURKB, TK1, DGKA, MTHFD1, TOP1, KIF2C, LONP1, MCM7, CLK3, CARS, MYO3A, PFKL, LIG1, HCK, AARS, ACLY, MCM3, EIF2B1, CDKL4, RFC5, RFC2, PSMC2, SNRNP200, NEK8, TUBA4A, RIT1
		GOTERM_MF_FAT	GO:0032555~purine ribonucleotide binding	27	16.875	1.75162	0.00390157	-2.40876	CAD, AURKB, TK1, DGKA, MTHFD1, TOP1, KIF2C, LONP1, MCM7, CLK3, CARS, MYO3A, PFKL, LIG1, HCK, AARS, ACLY, MCM3, EIF2B1, CDKL4, RFC5, RFC2, PSMC2, SNRNP200, NEK8, TUBA4A, RIT1
		Cluster 5 - Enrichment Score: 3.004
		GOTERM_BP_FAT	GO:0007049~cell cycle	22	13.75	3.22291	3.13517e-06	-5.50374	PRC1, LIG1, POLE, POLA1, AURKB, MCM3, RACGAP1, NCAPD3, RPA1, KIF2C, NCAPH, UHRF1, MCM7, PSMD13, HJURP, ZWINT, PSMC2, PSMC3IP, FANCA, PSMD7, NUDC, CDCA3
		GOTERM_CC_FAT	GO:0000793~condensed chromosome	9	5.625	7.36998	2.82381e-05	-4.54916	RPA1, KIF2C, NCAPH, HJURP, ZWINT, NUP85, NUP107, AURKB, NCAPD3
		GOTERM_BP_FAT	GO:0022402~cell cycle process	17	10.625	3.42048	3.103e-05	-4.50822	PRC1, POLE, POLA1, AURKB, RACGAP1, NCAPD3, RPA1, KIF2C, NCAPH, PSMD13, PSMC2, ZWINT, PSMC3IP, PSMD7, FANCA, NUDC, CDCA3
		GOTERM_BP_FAT	GO:0022403~cell cycle phase	14	8.75	3.84427	6.45205e-05	-4.1903	PRC1, POLE, POLA1, AURKB, NCAPD3, RPA1, KIF2C, NCAPH, PSMD13, ZWINT, PSMC3IP, FANCA, NUDC, CDCA3
		GOTERM_BP_FAT	GO:0000278~mitotic cell cycle	13	8.125	3.99419	9.22622e-05	-4.03498	PRC1, POLE, POLA1, AURKB, NCAPD3, KIF2C, NCAPH, PSMD13, PSMC2, ZWINT, PSMD7, NUDC, CDCA3
		SP_PIR_KEYWORDS	cell cycle	14	8.75	3.65089	0.000122627	-3.91141	PRC1, LIG1, AURKB, MCM3, RACGAP1, NCAPD3, KIF2C, NCAPH, UHRF1, MCM7, HJURP, ZWINT, NUDC, CDCA3
		GOTERM_BP_FAT	GO:0000279~M phase	12	7.5	4.14641	0.00014041	-3.8526	RPA1, KIF2C, NCAPH, PSMD13, PRC1, ZWINT, PSMC3IP, AURKB, FANCA, NUDC, NCAPD3, CDCA3
		SP_PIR_KEYWORDS	cell division	10	6.25	4.55374	0.000358174	-3.44591	KIF2C, NCAPH, PRC1, ZWINT, LIG1, AURKB, RACGAP1, NUDC, NCAPD3, CDCA3
		GOTERM_BP_FAT	GO:0051301~cell division	10	6.25	3.85358	0.00110645	-2.95607	TOP1, NCAPH, PRC1, ZWINT, LIG1, AURKB, RACGAP1, NUDC, NCAPD3, CDCA3
		SP_PIR_KEYWORDS	mitosis	7	4.375	4.59853	0.00419546	-2.37722	KIF2C, NCAPH, ZWINT, AURKB, NUDC, NCAPD3, CDCA3
		GOTERM_BP_FAT	GO:0000280~nuclear division	7	4.375	3.61711	0.0126104	-1.89927	KIF2C, NCAPH, ZWINT, AURKB, NUDC, NCAPD3, CDCA3
		GOTERM_BP_FAT	GO:0007067~mitosis	7	4.375	3.61711	0.0126104	-1.89927	KIF2C, NCAPH, ZWINT, AURKB, NUDC, NCAPD3, CDCA3
		GOTERM_BP_FAT	GO:0000087~M phase of mitotic cell cycle	7	4.375	3.55252	0.0136818	-1.86386	KIF2C, NCAPH, ZWINT, AURKB, NUDC, NCAPD3, CDCA3
		GOTERM_BP_FAT	GO:0048285~organelle fission	7	4.375	3.47496	0.0151088	-1.82077	KIF2C, NCAPH, ZWINT, AURKB, NUDC, NCAPD3, CDCA3
		GOTERM_BP_FAT	GO:0007059~chromosome segregation	4	2.5	5.61386	0.0337676	-1.4715	NCAPH, HJURP, ZWINT, NCAPD3
		GOTERM_BP_FAT	GO:0000070~mitotic sister chromatid segregation	3	1.875	9.47339	0.039197	-1.40675	NCAPH, ZWINT, NCAPD3
		GOTERM_BP_FAT	GO:0000819~sister chromatid segregation	3	1.875	9.21735	0.0412054	-1.38505	NCAPH, ZWINT, NCAPD3
		Cluster 6 - Enrichment Score: 2.614
		GOTERM_CC_FAT	GO:0000793~condensed chromosome	9	5.625	7.36998	2.82381e-05	-4.54916	RPA1, KIF2C, NCAPH, HJURP, ZWINT, NUP85, NUP107, AURKB, NCAPD3
		GOTERM_CC_FAT	GO:0000779~condensed chromosome, centromeric region	6	3.75	9.60331	0.000379559	-3.42072	KIF2C, HJURP, ZWINT, NUP85, NUP107, AURKB
		GOTERM_CC_FAT	GO:0000777~condensed chromosome kinetochore	5	3.125	9.10658	0.00212052	-2.67356	KIF2C, HJURP, ZWINT, NUP85, NUP107
		GOTERM_CC_FAT	GO:0000776~kinetochore	5	3.125	6.8595	0.0059023	-2.22898	KIF2C, HJURP, ZWINT, NUP85, NUP107
		GOTERM_CC_FAT	GO:0000775~chromosome, centromeric region	6	3.75	5.11144	0.00621986	-2.20622	KIF2C, HJURP, ZWINT, NUP85, NUP107, AURKB
		SP_PIR_KEYWORDS	kinetochore	4	2.5	7.63294	0.015326	-1.81457	KIF2C, ZWINT, NUP85, NUP107
		SP_PIR_KEYWORDS	centromere	3	1.875	9.49095	0.0393108	-1.40549	KIF2C, HJURP, AURKB
		Cluster 7 - Enrichment Score: 2.595
		INTERPRO	IPR003593:ATPase, AAA+ type, core	7	4.375	5.78437	0.00132513	-2.87774	RFC5, LONP1, MCM7, RFC2, PSMC2, SNRNP200, MCM3
		SMART	SM00382:AAA	7	4.375	5.58659	0.00144241	-2.84091	RFC5, LONP1, MCM7, RFC2, PSMC2, SNRNP200, MCM3
		UP_SEQ_FEATURE	nucleotide phosphate-binding region:ATP	18	11.25	2.23515	0.00275213	-2.56033	PFKL, MYO3A, HCK, ACLY, AURKB, MCM3, TK1, CDKL4, MTHFD1, RFC5, KIF2C, LONP1, MCM7, CLK3, RFC2, PSMC2, SNRNP200, NEK8
		INTERPRO	IPR003959:ATPase, AAA-type, core	4	2.5	9.7137	0.00791488	-2.10156	RFC5, LONP1, RFC2, PSMC2
		Cluster 8 - Enrichment Score: 2.308
		SP_PIR_KEYWORDS	ubl conjugation	13	8.125	2.6579	0.0036112	-2.44235	HIST1H2AB, LIG1, TOP1, UHRF1, HIST1H2BJ, SNRNP200, PCNA, RNF25, DNMT1, DNMT3B, PSMD7, HIST1H3H, CDCA3
		SP_PIR_KEYWORDS	isopeptide bond	9	5.625	3.39175	0.00512372	-2.29041	HIST1H2AB, TOP1, UHRF1, LIG1, SNRNP200, HIST1H2BJ, PCNA, PSMD7, HIST1H3H
		UP_SEQ_FEATURE	cross-link:Glycyl lysine isopeptide (Lys-Gly) (interchain with G-Cter in ubiquitin)	7	4.375	4.20198	0.00642965	-2.19181	HIST1H2AB, UHRF1, LIG1, HIST1H2BJ, PCNA, PSMD7, HIST1H3H
		Cluster 9 - Enrichment Score: 2.305
		GOTERM_BP_FAT	GO:0006323~DNA packaging	7	4.375	6.80141	0.000551827	-3.2582	HIST1H2AB, NCAPH, HJURP, HIST1H2BJ, ASF1B, HIST1H3H, NCAPD3
		GOTERM_BP_FAT	GO:0051276~chromosome organization	13	8.125	3.04711	0.00106995	-2.97064	HIST1H2AB, SMYD3, FOXP3, NCAPD3, RPA1, NCAPH, HJURP, ZWINT, HIST1H2BJ, DNMT1, ASF1B, DNMT3B, HIST1H3H
		GOTERM_CC_FAT	GO:0032993~protein-DNA complex	6	3.75	7.36998	0.00127456	-2.89464	HIST1H2AB, RPA1, HIST1H2BJ, POLA1, MCM3, HIST1H3H
		GOTERM_BP_FAT	GO:0043933~macromolecular complex subunit organization	16	10	2.56182	0.00127945	-2.89298	HIST1H2AB, PFKL, RBM5, ANXA5, WAS, TBPL2, KIF2C, LONP1, HJURP, HIST1H2BJ, SNRNP200, TUBA4A, CAT, ASF1B, FANCA, HIST1H3H
		GOTERM_BP_FAT	GO:0065003~macromolecular complex assembly	15	9.375	2.56423	0.00193011	-2.71442	HIST1H2AB, PFKL, RBM5, ANXA5, WAS, TBPL2, LONP1, HJURP, HIST1H2BJ, SNRNP200, TUBA4A, CAT, ASF1B, FANCA, HIST1H3H
		GOTERM_BP_FAT	GO:0034621~cellular macromolecular complex subunit organization	10	6.25	3.18433	0.00402151	-2.39561	HIST1H2AB, KIF2C, HJURP, SNRNP200, HIST1H2BJ, RBM5, TUBA4A, ASF1B, WAS, HIST1H3H
		GOTERM_BP_FAT	GO:0006334~nucleosome assembly	5	3.125	6.76671	0.00620901	-2.20698	HIST1H2AB, HJURP, HIST1H2BJ, ASF1B, HIST1H3H
		GOTERM_BP_FAT	GO:0034622~cellular macromolecular complex assembly	9	5.625	3.21738	0.00668263	-2.17505	HIST1H2AB, HJURP, SNRNP200, HIST1H2BJ, RBM5, TUBA4A, ASF1B, WAS, HIST1H3H
		GOTERM_BP_FAT	GO:0031497~chromatin assembly	5	3.125	6.53337	0.00702166	-2.15356	HIST1H2AB, HJURP, HIST1H2BJ, ASF1B, HIST1H3H
		SP_PIR_KEYWORDS	chromosomal protein	6	3.75	4.97457	0.00714153	-2.14621	HIST1H2AB, KIF2C, HJURP, HIST1H2BJ, AURKB, HIST1H3H
		GOTERM_BP_FAT	GO:0065004~protein-DNA complex assembly	5	3.125	6.24619	0.00821046	-2.08563	HIST1H2AB, HJURP, HIST1H2BJ, ASF1B, HIST1H3H
		GOTERM_BP_FAT	GO:0034728~nucleosome organization	5	3.125	6.11186	0.00885144	-2.05299	HIST1H2AB, HJURP, HIST1H2BJ, ASF1B, HIST1H3H
		GOTERM_CC_FAT	GO:0000785~chromatin	7	4.375	3.69727	0.0114015	-1.94304	HIST1H2AB, MCM7, HIST1H2BJ, POLA1, ASF1B, DNMT3B, HIST1H3H
		GOTERM_BP_FAT	GO:0006325~chromatin organization	9	5.625	2.70668	0.0176112	-1.75421	HIST1H2AB, HJURP, HIST1H2BJ, SMYD3, DNMT1, ASF1B, FOXP3, DNMT3B, HIST1H3H
		SP_PIR_KEYWORDS	DNA binding	8	5	2.82868	0.023151	-1.63543	HIST1H2AB, TOP1, LONP1, POLE, HIST1H2BJ, POLA1, DNMT1, HIST1H3H
		GOTERM_BP_FAT	GO:0006333~chromatin assembly or disassembly	5	3.125	4.47562	0.0250426	-1.60132	HIST1H2AB, HJURP, HIST1H2BJ, ASF1B, HIST1H3H
		Cluster 10 - Enrichment Score: 2.267
		GOTERM_BP_FAT	GO:0031400~negative regulation of protein modification process	7	4.375	6.6871	0.000603691	-3.21918	PSMD13, PSMC2, DNMT1, FOXP3, ENG, PSMD7, DNMT3B
		GOTERM_BP_FAT	GO:0032269~negative regulation of cellular protein metabolic process	8	5	5.05247	0.00100185	-2.9992	PSMD13, PSMC2, DNMT1, FOXP3, ENG, PSMD7, EIF2B1, DNMT3B
		GOTERM_BP_FAT	GO:0051248~negative regulation of protein metabolic process	8	5	4.86334	0.00125045	-2.90293	PSMD13, PSMC2, DNMT1, FOXP3, ENG, PSMD7, EIF2B1, DNMT3B
		GOTERM_BP_FAT	GO:0031058~positive regulation of histone modification	3	1.875	48.7203	0.00153964	-2.81258	DNMT1, FOXP3, DNMT3B
		GOTERM_BP_FAT	GO:0031057~negative regulation of histone modification	3	1.875	48.7203	0.00153964	-2.81258	DNMT1, FOXP3, DNMT3B
		GOTERM_BP_FAT	GO:0031056~regulation of histone modification	3	1.875	26.234	0.00552621	-2.25757	DNMT1, FOXP3, DNMT3B
		GOTERM_BP_FAT	GO:0031401~positive regulation of protein modification process	7	4.375	4.25543	0.00591288	-2.2282	PSMD13, PSMC2, DNMT1, FOXP3, ENG, PSMD7, DNMT3B
		GOTERM_BP_FAT	GO:0032270~positive regulation of cellular protein metabolic process	7	4.375	3.4153	0.0163227	-1.78721	PSMD13, PSMC2, DNMT1, FOXP3, ENG, PSMD7, DNMT3B
		GOTERM_BP_FAT	GO:0051247~positive regulation of protein metabolic process	7	4.375	3.27475	0.0196494	-1.70665	PSMD13, PSMC2, DNMT1, FOXP3, ENG, PSMD7, DNMT3B
		GOTERM_BP_FAT	GO:0044092~negative regulation of molecular function	8	5	2.72289	0.0269666	-1.56917	PSMD13, RGS3, PSMC2, CAT, FOXP3, NQO1, ENG, PSMD7
		GOTERM_BP_FAT	GO:0033044~regulation of chromosome organization	3	1.875	11.3681	0.0279919	-1.55297	DNMT1, FOXP3, DNMT3B
		GOTERM_BP_FAT	GO:0031399~regulation of protein modification process	7	4.375	2.69751	0.0444264	-1.35236	PSMD13, PSMC2, DNMT1, FOXP3, ENG, PSMD7, DNMT3B
		Cluster 11 - Enrichment Score: 1.963
		SP_PIR_KEYWORDS	methyltransferase	7	4.375	5.76391	0.00135942	-2.86664	TYMS, METTL3, MTR, SMYD3, WBSCR22, DNMT1, DNMT3B
		SP_PIR_KEYWORDS	s-adenosyl-l-methionine	5	3.125	5.83586	0.0105576	-1.97643	METTL3, MTR, SMYD3, DNMT1, DNMT3B
		GOTERM_BP_FAT	GO:0006730~one-carbon metabolic process	5	3.125	5.07503	0.0166088	-1.77966	MTHFD1, METTL3, MTR, DNMT1, DNMT3B
		GOTERM_BP_FAT	GO:0043414~biopolymer methylation	4	2.5	6.59018	0.0223423	-1.65087	METTL3, MTR, DNMT1, DNMT3B
		GOTERM_BP_FAT	GO:0032259~methylation	4	2.5	5.98319	0.0287	-1.54212	METTL3, MTR, DNMT1, DNMT3B
		Cluster 12 - Enrichment Score: 1.391
		GOTERM_BP_FAT	GO:0006406~mRNA export from nucleus	3	1.875	10.3346	0.0334082	-1.47615	RAE1, THOC4, NUP107
		GOTERM_BP_FAT	GO:0051028~mRNA transport	4	2.5	5.2267	0.0404203	-1.3934	RAE1, NUP85, THOC4, NUP107
		GOTERM_BP_FAT	GO:0006405~RNA export from nucleus	3	1.875	8.3181	0.0496113	-1.30442	RAE1, THOC4, NUP107
